# Supplementary material for: Genome-wide CRISPR screens for Shiga toxins and ricin reveal Golgi proteins critical for glycosylation
Source: PLoS Biol. 2018 Nov 27;16(11):e2006951. doi: 10.1371/journal.pbio.2006951 (PMC6258472; doi:10.1371/journal.pbio.2006951)
Supplement: S1 Data — (XLSX) [file pbio.2006951.s016.xlsx]

## Sheet: Stx_R0
Gene	Number of NGS reads	Number of sgRNA
PCDHGC5	536	6
GAGE7	520	6
USP17L5	372	6
PCDHAC2	331	6
UGT1A9	321	6
CT47B1	258	6
XAGE1E	239	6
TSPY8	206	6
BAGE5	196	6
CGB8	181	6
RBMY1J	171	6
PRR20E	159	6
SPDYE6	157	6
CT45A6	151	6
DAZ4	150	6
RFPL4AL1	137	6
TMEM189-UBE2V1	133	6
CD99_Y	132	6
SLC6A5	132	6
VCY1B	130	6
RGPD8	129	6
CGREF1	123	6
ZNF559-ZNF177	123	6
DMBT1	121	6
OR6Q1	120	6
SCXB	119	6
OR2T27	117	6
TMEM215	117	6
URAD	117	6
MACF1	116	6
VWA3B	116	6
COG5	115	6
SH3BGRL2	115	6
CD274	114	6
GIT2	114	6
OR4F3	114	6
SPANXE	114	6
PTPRA	113	6
H2AFB3	112	6
MBD3L5	112	6
PABPC1L2B	112	6
DDX21	111	6
ELOVL7	111	6
LOC100288255	111	6
SULT1A2	111	6
CCR6	110	6
KCNJ18	110	6
PDE6G	110	6
PGA5	110	6
TNIP2	110	6
ZNF594	110	6
ABCA5	109	6
TBC1D32	109	6
EIF2AK3	108	6
NIPSNAP3A	108	6
NMRK2	108	6
PCOLCE	108	6
PRSS35	108	6
STAU1	108	6
AKAP17A_Y	107	6
ASMTL_Y	107	6
EIF3CL	107	6
COMMD3-BMI1	106	6
ERAP1	106	6
PPME1	106	6
GBP6	105	6
XIAP	105	6
IL9R_Y	104	6
CAP2	103	6
DEFA3	103	6
SLC25A35	103	6
SPECC1L	103	6
TCEB3CL2	103	6
ADAMTS5	102	6
DSG1	102	6
LONP1	102	6
P2RY11	102	6
ASMT_Y	101	6
CA9	101	6
CYP46A1	101	6
ME1	101	6
ORC5	101	6
XKRY2	101	6
IFNK	100	6
RABIF	100	6
TCEAL8	100	6
CCDC134	99	6
DAW1	99	6
DEFB104B	99	6
PRR11	99	6
RRAGD	99	6
SLC6A15	99	6
KAT2A	98	6
MRPL11	98	6
NACC2	98	6
TRIM49C	98	6
ZCCHC16	98	6
ZNF576	98	6
BMP8B	97	6
DHRSX_Y	97	6
NUTMF	97	6
PFKL	97	6
TATDN3	97	6
UNCX	97	6
CCDC171	96	6
CDC40	96	6
GTF2H4	96	6
HBG2	96	6
SHROOM2	96	6
ACAT1	95	6
APH1A	95	6
GEMIN8	95	6
GSTT2B	95	6
IL10	95	6
MFSD7	95	6
OLR1	95	6
PITPNC1	95	6
PROS1	95	6
PRY2	95	6
PTPN20B	95	6
SLC2A1	95	6
ASUN	94	6
ITIH2	94	6
NEDD9	94	6
SLC4A1	94	6
TLL1	94	6
C2orf82	93	6
FUCA1	93	6
NT5DC3	93	6
SLC25A6_Y	93	6
STAMBP	93	6
UQCC1	93	6
CDK5R2	92	6
CRK	92	6
CSGALNACT1	92	6
DPF1	92	6
ETNK1	92	6
KCNA10	92	6
MRRF	92	6
NUDC	92	6
TRPM3	92	6
VCL	92	6
ACP6	91	6
ACVR1	91	6
AKR1D1	91	6
FAS	91	6
FIGN	91	6
HSPA6	91	6
LRCH3	91	6
RANBP6	91	6
SNED1	91	6
ZNF19	91	6
BRAF	90	6
GNG4	90	6
L1CAM	90	6
PAX9	90	6
SHANK1	90	6
STMN4	90	6
ZNF287	90	6
ZNF675	90	6
A4GALT	89	6
ABCF3	89	6
CALB1	89	6
CDH26	89	6
GAB3	89	6
KIRREL	89	6
LBX2	89	6
METTL1	89	6
NCOA2	89	6
PARPBP	89	6
PDGFRL	89	6
PLOD3	89	6
PNLIP	89	6
SRBD1	89	6
TP53I3	89	6
UBASH3A	89	6
VWA5A	89	6
COL6A3	88	6
IL3RA_Y	88	6
KLHL13	88	6
LAMA1	88	6
MYBPC3	88	6
NHS	88	6
PALM2-AKAP2	88	6
TP63	88	6
CDH15	87	6
CTNND1	87	6
CYGB	87	6
EFNA1	87	6
ENAH	87	6
FAM114A1	87	6
FBXW2	87	6
GLRA1	87	6
HIST3H2BB	87	6
HNRPLL	87	6
IFT27	87	6
KRTAP1-4	87	6
LYZL2	87	6
MAGEA9B	87	6
OR2B6	87	6
SPACA5B	87	6
VAMP7_Y	87	6
C19orf53	86	6
C1GALT1C1	86	6
IGF2BP3	86	6
KNTC1	86	6
LGR6	86	6
MEOX2	86	6
PABPN1	86	6
TRIP4	86	6
TTC36	86	6
WIPI1	86	6
ZNF606	86	6
ATG13	85	6
BAIAP2L2	85	6
DFFA	85	6
EXD3	85	6
IL12B	85	6
ITGA8	85	6
MLL	85	6
MOSPD3	85	6
NLGN1	85	6
PHYKPL	85	6
PPP2R3B_Y	85	6
RPN1	85	6
RUVBL1	85	6
SEC14L4	85	6
SH3BGRL3	85	6
TBC1D5	85	6
TMED8	85	6
ABCB6	84	6
AP2S1	84	6
ATG2B	84	6
ATP5G3	84	6
CD28	84	6
CLNS1A	84	6
DEFB105B	84	6
FAM174B	84	6
HSDL1	84	6
ITIH4	84	6
LAMP1	84	6
LETM2	84	6
LPPR3	84	6
MPC2	84	6
MTG2	84	6
OR2A7	84	6
PTGER1	84	6
PTGER4	84	6
R3HDM2	84	6
RNFT1	84	6
SIRT2	84	6
TVP23C-CDRT4	84	6
YOD1	84	6
AK2	83	6
CCIN	83	6
CRIP1	83	6
DNAJC27	83	6
FOCAD	83	6
HINT2	83	6
HLTF	83	6
HOXA7	83	6
HPGD	83	6
ITPR2	83	6
JAM2	83	6
KDM8	83	6
LSM14A	83	6
MAGEB17	83	6
OCM2	83	6
OR51I1	83	6
PPBP	83	6
PRAMEF9	83	6
PRKG2	83	6
PVRL4	83	6
RAB12	83	6
SLC25A4	83	6
STMN3	83	6
TMEM86B	83	6
ZMYM5	83	6
ANGPTL4	82	6
ASAP1	82	6
CCDC136	82	6
CXorf27	82	6
DCST2	82	6
FAM156B	82	6
GALNT1	82	6
IP6K2	82	6
LRRC20	82	6
MOB4	82	6
NLRP5	82	6
OPN1MW2	82	6
PPRC1	82	6
PRDM5	82	6
PXDN	82	6
SAMD13	82	6
SEL1L3	82	6
TRAF2	82	6
ZNF735	82	6
ACSM2B	81	6
CAD	81	6
CAMKK2	81	6
CRLF2_Y	81	6
F11	81	6
HSD17B13	81	6
HYKK	81	6
IL36B	81	6
LMCD1	81	6
LOC100133267	81	6
LRRC40	81	6
LRRC49	81	6
MAN2A1	81	6
MCCD1	81	6
MLL3	81	6
NELFE	81	6
NXF5	81	6
OR4A47	81	6
OR4K13	81	6
OR5D18	81	6
PICALM	81	6
RAB30	81	6
TNFSF4	81	6
VSTM2A	81	6
WDR16	81	6
ZNF728	81	6
ADAM18	80	6
C6	80	6
CR1L	80	6
DCAF8L2	80	6
DPPA3	80	6
FBXO42	80	6
FMN1	80	6
IFT140	80	6
JAKMIP1	80	6
LRRK1	80	6
MNDA	80	6
MRPS11	80	6
MVD	80	6
NDFIP1	80	6
NFKBIB	80	6
NSMCE1	80	6
NUDT6	80	6
PHF6	80	6
RRAGB	80	6
RXFP1	80	6
SNF8	80	6
SRSF11	80	6
STEAP1	80	6
SURF4	80	6
TEAD2	80	6
TRIP11	80	6
XIRP1	80	6
ZCCHC11	80	6
ZNF419	80	6
ALPP	79	6
ASF1A	79	6
CEP41	79	6
CSRP2	79	6
DMRTC2	79	6
FAM72D	79	6
FAM89A	79	6
FBXL3	79	6
GALNT9	79	6
KDELC1	79	6
KIAA0922	79	6
LASP1	79	6
MCAM	79	6
MITD1	79	6
NSFL1C	79	6
OBP2B	79	6
OPRM1	79	6
OR1L3	79	6
PCF11	79	6
TRAPPC1	79	6
VPS33B	79	6
ZNF277	79	6
ADH1B	78	6
ARV1	78	6
C15orf39	78	6
EVX2	78	6
FAM161A	78	6
FFAR2	78	6
GNPDA2	78	6
GOLGA6L9	78	6
HOPX	78	6
INSRR	78	6
IRX6	78	6
LMBR1	78	6
MAN2A2	78	6
NEUROD4	78	6
PRMT1	78	6
RPL39L	78	6
SAMD3	78	6
SERPINB8	78	6
SFTA2	78	6
TBCEL	78	6
TMPRSS6	78	6
ZNF513	78	6
A1BG	77	6
AGAP9	77	6
ALPI	77	6
ARHGAP44	77	6
C1QL3	77	6
CEBPZ	77	6
CST4	77	6
CYB561A3	77	6
DTX3	77	6
FCGR3B	77	6
FKBP9	77	6
GAD2	77	6
GALNT16	77	6
GLMN	77	6
GNB2	77	6
HDAC6	77	6
HSD17B11	77	6
IMP4	77	6
IQCB1	77	6
KRTAP5-10	77	6
LEPREL1	77	6
LOC729059	77	6
MAP2K7	77	6
NAA16	77	6
NOMO3	77	6
OR13C8	77	6
OR1D2	77	6
OR2H2	77	6
OR2T1	77	6
OR4F5	77	6
OR4K15	77	6
P2RY14	77	6
PI4KB	77	6
PNOC	77	6
PSG5	77	6
ROCK1	77	6
SMUG1	77	6
THBS3	77	6
UBE2L6	77	6
ACTBL2	76	6
C8orf33	76	6
CCDC155	76	6
CD19	76	6
COX7A1	76	6
DLST	76	6
FBXO45	76	6
FXYD6-FXYD2	76	6
GIN1	76	6
GPR108	76	6
GUCY2F	76	6
ISY1-RAB43	76	6
LOC100129361	76	6
LOXL4	76	6
MRPL30	76	6
OR51T1	76	6
PHF7	76	6
RALYL	76	6
RNF2	76	6
SH2D2A	76	6
SIRT7	76	6
SSSCA1	76	6
TAF12	76	6
TRIM39-RPP21	76	6
VSIG1	76	6
ZNF449	76	6
ABCC12	75	6
AKR1A1	75	6
AUTS2	75	6
BEX1	75	6
C11orf84	75	6
C14orf119	75	6
CCBL1	75	6
CCL3L3	75	6
CD180	75	6
CYP2A13	75	6
DEAF1	75	6
DEF6	75	6
DRP2	75	6
FERMT1	75	6
GALC	75	6
GPR20	75	6
GTF3C5	75	6
IFNA2	75	6
ITM2C	75	6
KCNMB2	75	6
LCN1	75	6
LMO3	75	6
MROH8	75	6
OLFML1	75	6
OR10J1	75	6
OR56A1	75	6
PDLIM3	75	6
PGK2	75	6
PRCC	75	6
PRR14	75	6
RBBP7	75	6
REM1	75	6
ROBO1	75	6
SHOX_Y	75	6
SOCS2	75	6
SULF1	75	6
SYTL1	75	6
TECPR1	75	6
TMEM18	75	6
ZBTB47	75	6
ZBTB7C	75	6
ZFYVE21	75	6
ZNF597	75	6
ZNF816-ZNF321P	75	6
ZSCAN21	75	6
ZSCAN32	75	6
ABCC8	74	6
ANKRD20A4	74	6
C19orf25	74	6
CAMK2D	74	6
CASKIN2	74	6
CNIH1	74	6
CNTN3	74	6
ENPP7	74	6
H6PD	74	6
HHIPL1	74	6
IDO1	74	6
LOC154872	74	6
MAP3K9	74	6
MTM1	74	6
NRAP	74	6
NRROS	74	6
NUDT17	74	6
P2RX4	74	6
P2RY8_Y	74	6
PECR	74	6
PLEKHA8	74	6
PRLHR	74	6
PSPH	74	6
RAB19	74	6
RARA	74	6
RPS6	74	6
SCGB1D4	74	6
SMG1	74	6
SRGAP2C	74	6
SSR1	74	6
STK17B	74	6
SURF2	74	6
TAS2R13	74	6
TDRD10	74	6
VRK3	74	6
WHSC1	74	6
XDH	74	6
ZMYND8	74	6
ZYG11B	74	6
ACOT8	73	6
APPL2	73	6
ASB18	73	6
ASL	73	6
BPY2C	73	6
CBX5	73	6
CRABP2	73	6
CSF2RA_Y	73	6
CXorf21	73	6
DNAI1	73	6
EAPP	73	6
FABP1	73	6
FAM153B	73	6
FAM219B	73	6
FAM71D	73	6
FBXL18	73	6
FHOD3	73	6
FSHR	73	6
GMNN	73	6
KCNJ3	73	6
KCNU1	73	6
KIAA1210	73	6
KRTAP13-4	73	6
LRRN3	73	6
METTL18	73	6
MFSD4	73	6
MTERFD3	73	6
MYOD1	73	6
NDFIP2	73	6
NMRK1	73	6
NR4A3	73	6
PAAF1	73	6
RIPK1	73	6
SCAMP4	73	6
SERF1B	73	6
SERPINA7	73	6
SNTN	73	6
TERT	73	6
THG1L	73	6
TMEM126B	73	6
ZNF646	73	6
ANKAR	72	6
BAI3	72	6
C12orf43	72	6
C22orf24	72	6
C2orf80	72	6
CACTIN	72	6
CDY2B	72	6
CLVS1	72	6
DKK4	72	6
DLK1	72	6
DNASE1L1	72	6
FAM203A	72	6
GFPT1	72	6
GPATCH2	72	6
INTS10	72	6
ISLR	72	6
KRT26	72	6
LCNL1	72	6
MAGEB1	72	6
MMAB	72	6
MXD1	72	6
NLRP14	72	6
NNT	72	6
NOD1	72	6
NTRK2	72	6
OSER1	72	6
PCED1A	72	6
PPFIA2	72	6
PPFIA3	72	6
PPIL4	72	6
PROSER2	72	6
PRUNE2	72	6
PTPRG	72	6
RHOC	72	6
SLC25A27	72	6
SP8	72	6
ST6GAL1	72	6
ST6GALNAC6	72	6
UGT2B28	72	6
WNK3	72	6
ZDHHC9	72	6
ZNF383	72	6
ADIPOR2	71	6
AFF2	71	6
AGBL3	71	6
AKR1C3	71	6
ANAPC15	71	6
ARHGDIB	71	6
BACE1	71	6
BTBD3	71	6
CD38	71	6
CDC42SE2	71	6
CDH20	71	6
CLDN15	71	6
CLEC4A	71	6
CLIC3	71	6
CNGA3	71	6
CSNK1A1	71	6
CYP4A22	71	6
DEFA6	71	6
DYNLL2	71	6
EFCAB13	71	6
ELMOD1	71	6
EVA1A	71	6
FAM193B	71	6
FGD6	71	6
FLRT1	71	6
GLUD2	71	6
GPR158	71	6
KLHL33	71	6
LGALS2	71	6
LIN37	71	6
LSG1	71	6
MAGED4B	71	6
MEA1	71	6
MYCT1	71	6
MYL4	71	6
NIF3L1	71	6
NME5	71	6
NPNT	71	6
NSMCE2	71	6
OR5J2	71	6
PI4K2B	71	6
RECK	71	6
RNF10	71	6
SEL1L2	71	6
SF3B2	71	6
SLC10A4	71	6
SLC35D3	71	6
SPAG7	71	6
SPTB	71	6
TAS2R20	71	6
TM2D2	71	6
TMEM229A	71	6
TNFSF15	71	6
TNMD	71	6
TRIM46	71	6
TXNDC5	71	6
UBE2I	71	6
UNC13A	71	6
VEGFC	71	6
WDR48	71	6
ZNF618	71	6
ZNF793	71	6
ARSG	70	6
AZGP1	70	6
BEX4	70	6
C11orf52	70	6
C6orf226	70	6
CCNJL	70	6
CPAMD8	70	6
CPEB4	70	6
DCSTAMP	70	6
DMRTC1B	70	6
DNAJC28	70	6
DPPA5	70	6
ELFN1	70	6
ERVW-1	70	6
ESPN	70	6
EXOC3	70	6
EXOC4	70	6
FAM49A	70	6
FGG	70	6
INPP5D	70	6
KCNC2	70	6
KIAA1804	70	6
KRTAP4-3	70	6
LOH12CR1	70	6
LPAR2	70	6
MAGED1	70	6
MFHAS1	70	6
MKKS	70	6
MMAA	70	6
MOV10L1	70	6
MRPL42	70	6
NR3C1	70	6
OR4D5	70	6
PDZK1	70	6
PFDN4	70	6
PIDD	70	6
PLIN5	70	6
PTGFR	70	6
RAB3A	70	6
RGS7BP	70	6
RIBC1	70	6
RIC8A	70	6
SECTM1	70	6
SELE	70	6
SEMA4A	70	6
ST14	70	6
TGM2	70	6
TMC5	70	6
TPH1	70	6
TRIM72	70	6
XPA	70	6
YPEL2	70	6
ZNF148	70	6
ZNF259	70	6
ZNF524	70	6
ZNF69	70	6
ZNF772	70	6
ACACA	69	6
AQP4	69	6
ASB11	69	6
BTLA	69	6
C9orf41	69	6
CALCA	69	6
CASC1	69	6
CDC42EP3	69	6
CDHR3	69	6
CEL	69	6
CEP170	69	6
CLDN24	69	6
CLEC12A	69	6
CRB3	69	6
CSN1S1	69	6
DIRC1	69	6
EIF3E	69	6
EOMES	69	6
FCRLB	69	6
GAS6	69	6
HJURP	69	6
IPO9	69	6
KRTAP22-2	69	6
LOXHD1	69	6
LSM11	69	6
MAP2K4	69	6
MAP9	69	6
METTL7B	69	6
MGEA5	69	6
MLST8	69	6
MSL2	69	6
OR4B1	69	6
OR51E2	69	6
OR5B3	69	6
OR9Q1	69	6
PAQR8	69	6
PP2D1	69	6
PRPF4B	69	6
PRR23C	69	6
RIMS4	69	6
RORB	69	6
RSF1	69	6
SIRT3	69	6
SLC16A8	69	6
SLC30A7	69	6
SLC6A8	69	6
SLFNL1	69	6
SMTN	69	6
SORL1	69	6
SPRTN	69	6
TAS2R4	69	6
TAS2R50	69	6
TDRKH	69	6
TFB1M	69	6
TMCO1	69	6
TNFRSF1B	69	6
TTC9B	69	6
TYMP	69	6
UNC80	69	6
VASH2	69	6
ACAD11	68	6
ACER2	68	6
AP5M1	68	6
B3GALNT1	68	6
BAK1	68	6
BLOC1S2	68	6
C16orf95	68	6
C4orf46	68	6
CARS2	68	6
CDK19	68	6
CREB1	68	6
CTSL1	68	6
DOK2	68	6
FAM5C	68	6
FCRL2	68	6
FCRLA	68	6
FGF16	68	6
GARS	68	6
GAS2	68	6
GLIPR1L1	68	6
HELT	68	6
HNF1A	68	6
HTR3D	68	6
INTU	68	6
LOC100129924	68	6
LONP2	68	6
MANSC4	68	6
METTL25	68	6
MGME1	68	6
MRPL21	68	6
NALCN	68	6
NRM	68	6
NXPH1	68	6
PAOX	68	6
PCDHB11	68	6
PEBP1	68	6
PLEKHN1	68	6
PPP1R42	68	6
RANBP1	68	6
RGL4	68	6
RXFP4	68	6
SIRPD	68	6
SLC22A8	68	6
SLC27A1	68	6
SMPD4	68	6
SNX19	68	6
SRCAP	68	6
STAT2	68	6
TGOLN2	68	6
TIFA	68	6
TLDC2	68	6
TLL2	68	6
TM4SF4	68	6
TMEM170B	68	6
XCL2	68	6
YTHDF3	68	6
ZNF469	68	6
ZNF568	68	6
ZNF680	68	6
ZNF697	68	6
ZXDC	68	6
ACSM4	67	6
ADTRP	67	6
AGO3	67	6
ALDH3A2	67	6
AMY2A	67	6
ANKRD22	67	6
C15orf43	67	6
C2orf76	67	6
CD34	67	6
CEP112	67	6
CEP78	67	6
COL3A1	67	6
COMMD2	67	6
CPA3	67	6
DCLRE1B	67	6
DGKD	67	6
DNAJC18	67	6
FAIM3	67	6
FAM122C	67	6
FOXR2	67	6
FRMD6	67	6
G3BP1	67	6
HDAC10	67	6
IL25	67	6
INSIG1	67	6
KIR3DL3	67	6
KRT222	67	6
LUC7L	67	6
MCM2	67	6
MNAT1	67	6
MOB1B	67	6
MPZL3	67	6
MRPL39	67	6
MTTP	67	6
NBPF8	67	6
NLRX1	67	6
NTPCR	67	6
OR4L1	67	6
OR9G4	67	6
PDE6H	67	6
PHF11	67	6
PHKA1	67	6
RAD51	67	6
RHOXF2B	67	6
S100A3	67	6
SCARF2	67	6
SCGB1C1	67	6
SERPINA6	67	6
SLC6A2	67	6
SLC8B1	67	6
SPATA31D1	67	6
ST6GALNAC2	67	6
STON2	67	6
SUPT16H	67	6
TBC1D12	67	6
TBC1D30	67	6
THSD7B	67	6
TMEM184B	67	6
TMEM221	67	6
UBL4B	67	6
USP19	67	6
ZDHHC2	67	6
ZSCAN16	67	6
ABRA	66	6
ADD1	66	6
ARHGAP35	66	6
C15orf38-AP3S2	66	6
C16orf71	66	6
C17orf78	66	6
C1QA	66	6
C4B	66	6
CLDN6	66	6
CST5	66	6
CXCL16	66	6
DAXX	66	6
DBF4B	66	6
DIXDC1	66	6
ENDOG	66	6
EPHA10	66	6
ERVMER34-1	66	6
EXTL3	66	6
FAM69A	66	6
FAM76A	66	6
FRMD1	66	6
FSIP2	66	6
GLYATL1	66	6
GPR135	66	6
GPRC5C	66	6
HBA2	66	6
HN1L	66	6
HNRNPA0	66	6
HSD17B2	66	6
IL22RA2	66	6
IL2RA	66	6
KCNQ5	66	6
KIF2B	66	6
KTI12	66	6
LDHAL6A	66	6
LIPT2	66	6
LOXL2	66	6
LRRC42	66	6
LRRC47	66	6
LYRM5	66	6
MAGEA10-MAGEA5	66	6
MLF1IP	66	6
MTX1	66	6
N6AMT2	66	6
NCCRP1	66	6
NOTCH1	66	6
NTAN1	66	6
OR6C6	66	6
OR8D1	66	6
PARP4	66	6
PHOSPHO2	66	6
POLR2G	66	6
RDH16	66	6
RIMBP3C	66	6
RPA4	66	6
SAA1	66	6
SMYD3	66	6
SPSB3	66	6
SRRM4	66	6
SSR2	66	6
TAGLN	66	6
TBRG4	66	6
TEX29	66	6
TMC4	66	6
TMEM183B	66	6
TRMT2B	66	6
TXN2	66	6
URB1	66	6
URB2	66	6
ZNF426	66	6
ZNF497	66	6
ZNF768	66	6
ZNF782	66	6
ABCA1	65	6
ABCB8	65	6
ADAM17	65	6
AMN	65	6
AP4B1	65	6
ASB12	65	6
ATP5B	65	6
ATP6V0A2	65	6
BCAR3	65	6
BUB1	65	6
C6orf47	65	6
C9orf43	65	6
CABLES1	65	6
CARF	65	6
CARTPT	65	6
CCDC81	65	6
CELF6	65	6
CPSF6	65	6
CYYR1	65	6
DCUN1D2	65	6
DENND1C	65	6
DICER1	65	6
DIS3L	65	6
DUSP22	65	6
EDNRB	65	6
EMILIN2	65	6
FAM196B	65	6
FAM64A	65	6
FAR1	65	6
FBXL2	65	6
GJB3	65	6
GJB7	65	6
GLUL	65	6
GNA12	65	6
GNRH2	65	6
GREB1L	65	6
HEATR2	65	6
HEBP1	65	6
HSPA13	65	6
ID1	65	6
IGF2	65	6
IPP	65	6
KIAA1958	65	6
KLRC4-KLRK1	65	6
KMT2A	65	6
KRTAP13-3	65	6
LGALS14	65	6
LMF1	65	6
LMO7	65	6
LMOD1	65	6
LOC152586	65	6
LRRC3	65	6
MC4R	65	6
MINPP1	65	6
MRC2	65	6
MRGBP	65	6
MS4A6E	65	6
NRN1L	65	6
NTRK1	65	6
OR1L4	65	6
OR2W1	65	6
OR51A4	65	6
OR51G2	65	6
OR56B1	65	6
OSMR	65	6
PGAM4	65	6
PLEKHO2	65	6
PMEPA1	65	6
PPP1R3C	65	6
PSORS1C2	65	6
PTRH2	65	6
RB1CC1	65	6
RGS5	65	6
RIPPLY3	65	6
RUSC2	65	6
SCAF1	65	6
SEMG2	65	6
SERPIND1	65	6
SMIM4	65	6
SNX20	65	6
SYNDIG1L	65	6
TAS2R42	65	6
TMCO6	65	6
TMPPE	65	6
TRAF7	65	6
TRPM1	65	6
UBC	65	6
UBE2H	65	6
VPS51	65	6
VWDE	65	6
ZBTB48	65	6
ZC3H6	65	6
ZNF687	65	6
ZNF76	65	6
ZZEF1	65	6
2016-09-06	64	6
AGR3	64	6
AHCYL2	64	6
ANKRD66	64	6
ANPEP	64	6
AP1B1	64	6
APOA5	64	6
ATP6V1C2	64	6
BCAM	64	6
BICD2	64	6
CASP12	64	6
CCR9	64	6
CD163L1	64	6
CLGN	64	6
COPS6	64	6
DCAF11	64	6
DEFB119	64	6
ESRRB	64	6
F5	64	6
FAF1	64	6
FAM127B	64	6
GATSL2	64	6
HSD17B10	64	6
HYAL4	64	6
IL10RB	64	6
IL23A	64	6
IRF4	64	6
KIF1C	64	6
KL	64	6
KLHDC9	64	6
KRTAP6-2	64	6
KRTCAP3	64	6
LCA5L	64	6
LDOC1	64	6
LECT2	64	6
LFNG	64	6
LITAF	64	6
LTN1	64	6
MAGI3	64	6
MAPK11	64	6
MIER3	64	6
NDUFS5	64	6
NRIP3	64	6
NUMBL	64	6
OR10AD1	64	6
OR4C12	64	6
PAIP2	64	6
PALD1	64	6
PATE3	64	6
PC	64	6
PDGFD	64	6
PDIA3	64	6
PIGR	64	6
PLB1	64	6
RPAP2	64	6
RREB1	64	6
SH3D19	64	6
SLC3A1	64	6
SP100	64	6
SP4	64	6
SPATA31C2	64	6
SPICE1	64	6
SPRR2E	64	6
STEAP4	64	6
TAB3	64	6
TEC	64	6
TECRL	64	6
TIGD6	64	6
TLX3	64	6
TMEM139	64	6
TNFRSF10D	64	6
TOMM22	64	6
TRAFD1	64	6
TRIM50	64	6
TTC9	64	6
UBTD2	64	6
UGT2A2	64	6
VAV2	64	6
VGLL1	64	6
VSIG2	64	6
ZNF365	64	6
2016-03-10	63	6
AGTRAP	63	6
AKAP13	63	6
AKAP6	63	6
ALOX5	63	6
ARID2	63	6
ARL14EPL	63	6
ARMCX5-GPRASP2	63	6
ATP6V1B1	63	6
BCAS4	63	6
BCL2A1	63	6
C20orf195	63	6
CA4	63	6
CANX	63	6
CCDC17	63	6
CDH8	63	6
CDO1	63	6
CHTF8	63	6
CLCA4	63	6
CLDND2	63	6
CLINT1	63	6
COX14	63	6
CRYGN	63	6
CTNNA3	63	6
CYP11B1	63	6
CYP4B1	63	6
DAPK1	63	6
DCAF13	63	6
DCDC1	63	6
DNAH14	63	6
DOK4	63	6
DSC1	63	6
EDA2R	63	6
EEF1E1	63	6
EHMT1	63	6
ENTHD2	63	6
ERAS	63	6
FAM129C	63	6
FAM13C	63	6
FAM179B	63	6
FH	63	6
FLNA	63	6
FMNL1	63	6
GABARAPL1	63	6
GAK	63	6
GNAO1	63	6
GRTP1	63	6
HBE1	63	6
HMG20A	63	6
ITGAE	63	6
ITGB1BP2	63	6
JHDM1D	63	6
JMJD7-PLA2G4B	63	6
KLK6	63	6
KREMEN1	63	6
KRTAP5-4	63	6
LAMA3	63	6
LENG9	63	6
LOC283710	63	6
LPHN3	63	6
LYNX1	63	6
MEGF6	63	6
METTL17	63	6
MPV17	63	6
MSH6	63	6
MYRF	63	6
NBAS	63	6
NDUFS2	63	6
NEK3	63	6
NOD2	63	6
OGFRL1	63	6
P4HB	63	6
PARK2	63	6
PHOSPHO1	63	6
PIK3CA	63	6
PODNL1	63	6
RAB39B	63	6
RNF215	63	6
RNMT	63	6
RPUSD4	63	6
RTP4	63	6
SCN3A	63	6
SERGEF	63	6
SERPINC1	63	6
SLC30A8	63	6
SLC8A3	63	6
SNCA	63	6
SV2A	63	6
TCEAL2	63	6
TGFB2	63	6
TRIM6-TRIM34	63	6
TTC39A	63	6
TYSND1	63	6
UCHL3	63	6
WBSCR16	63	6
WFIKKN1	63	6
WNT5B	63	6
YEATS4	63	6
ZNF100	63	6
ZNF438	63	6
ZNF541	63	6
ARHGAP15	62	6
ARSB	62	6
ATRAID	62	6
AVPR2	62	6
B3GNT8	62	6
BOLA2B	62	6
BTBD10	62	6
C10orf2	62	6
C14orf79	62	6
C16orf52	62	6
C6orf57	62	6
C8B	62	6
CALR	62	6
CASP14	62	6
CCND2	62	6
CDH11	62	6
CDK2AP1	62	6
CLEC7A	62	6
CLECL1	62	6
COG6	62	6
CRTAP	62	6
CUL4B	62	6
CYP2B6	62	6
DST	62	6
E2F6	62	6
ECSIT	62	6
EDC3	62	6
ENTPD8	62	6
EPHA8	62	6
FAM131A	62	6
FAM167B	62	6
FGF9	62	6
GNE	62	6
GNG2	62	6
IFI27	62	6
IFT88	62	6
IK	62	6
KCNJ13	62	6
KNOP1	62	6
KXD1	62	6
LAMC1	62	6
LCOR	62	6
MALL	62	6
MFSD12	62	6
MGAT2	62	6
MPP6	62	6
MSANTD2	62	6
NBEAL2	62	6
NF1	62	6
NFXL1	62	6
NR1D1	62	6
OPHN1	62	6
OR10S1	62	6
OR10Z1	62	6
OR4A15	62	6
P2RY4	62	6
PBLD	62	6
PDE6C	62	6
PFN1	62	6
PI4KA	62	6
PLSCR1	62	6
PNPLA7	62	6
PPIB	62	6
PRAMEF6	62	6
PRMT2	62	6
RAG1	62	6
RCAN2	62	6
RNF11	62	6
RNPEP	62	6
RSPO3	62	6
RYR3	62	6
SCP2D1	62	6
SEC23A	62	6
SGK196	62	6
SIM1	62	6
SLC17A6	62	6
SNAP25	62	6
SNRNP35	62	6
SPACA4	62	6
SPRR4	62	6
SRP68	62	6
STOX1	62	6
TREX2	62	6
TRIM33	62	6
TSC22D2	62	6
TUBD1	62	6
UNC93A	62	6
UTS2R	62	6
WDR4	62	6
ZCWPW1	62	6
ZNF600	62	6
ZNFX1	62	6
ACAP1	61	6
ACER3	61	6
ACHE	61	6
ACTRT1	61	6
ADAMTS13	61	6
AFP	61	6
AKR7A2	61	6
ARID3A	61	6
ARMCX2	61	6
ATP10D	61	6
ATP6V1C1	61	6
BRF1	61	6
BRICD5	61	6
C10orf129	61	6
C12orf57	61	6
C19orf66	61	6
CCDC140	61	6
CD276	61	6
CEBPG	61	6
CLEC4E	61	6
CNPPD1	61	6
COL14A1	61	6
COMMD7	61	6
CPLX4	61	6
CREBBP	61	6
CSRNP1	61	6
DAB1	61	6
DDX10	61	6
DMC1	61	6
DSC3	61	6
DUSP16	61	6
DUSP9	61	6
EGFL6	61	6
EMC3	61	6
FAM213A	61	6
FANCC	61	6
FAT1	61	6
FGD1	61	6
FSCB	61	6
FTSJ1	61	6
GBA2	61	6
GJD2	61	6
GNB1	61	6
GPIHBP1	61	6
GPR82	61	6
HEPACAM2	61	6
HHIP	61	6
HKR1	61	6
HRH1	61	6
HSPA1B	61	6
HTR2C	61	6
IL7R	61	6
KCNMB1	61	6
KIF14	61	6
KRTAP20-2	61	6
L3MBTL3	61	6
LRP2	61	6
LY6K	61	6
LYVE1	61	6
MAMDC2	61	6
MAZ	61	6
MED29	61	6
MRGPRX1	61	6
NCAM1	61	6
NME4	61	6
OBSL1	61	6
ODF2	61	6
OR13C9	61	6
OR2AT4	61	6
OTUD6B	61	6
P2RX2	61	6
PIK3C2G	61	6
POU4F2	61	6
PPP2R3A	61	6
RAB11B	61	6
RASGEF1B	61	6
RBMXL2	61	6
RGS14	61	6
RPL3L	61	6
RYR1	61	6
SAMSN1	61	6
SEC31B	61	6
SEZ6	61	6
SIPA1L1	61	6
SLC27A6	61	6
SLC35F6	61	6
SMAD7	61	6
SMCR7	61	6
SMIM6	61	6
SOX15	61	6
SPRED2	61	6
STAG1	61	6
STARD10	61	6
STBD1	61	6
SULT1C2	61	6
SYNJ2	61	6
TAOK1	61	6
TCTE3	61	6
TESK1	61	6
TEX264	61	6
TIGD2	61	6
TMEM156	61	6
TMEM164	61	6
TREX1	61	6
UBA6	61	6
VSIG4	61	6
WBP5	61	6
WDR24	61	6
WDR60	61	6
WSCD2	61	6
ZBED1_Y	61	6
ZHX1-C8ORF76	61	6
ADAMTS1	60	6
ALDOB	60	6
AMOT	60	6
ANXA8L2	60	6
APITD1-CORT	60	6
ARHGAP1	60	6
ARHGEF17	60	6
ASB15	60	6
ASIC1	60	6
ATP6V0D2	60	6
BAALC	60	6
BAIAP2	60	6
BAIAP2L1	60	6
BTG1	60	6
C11orf73	60	6
C3orf17	60	6
CAPN10	60	6
CCDC178	60	6
CCDC71	60	6
CD247	60	6
CD63	60	6
CDS1	60	6
CELA2A	60	6
CNBD1	60	6
COMT	60	6
DNAAF1	60	6
EIF3G	60	6
EMC10	60	6
FAM13B	60	6
FAM21A	60	6
FAM229B	60	6
FAM46A	60	6
FARP1	60	6
FGD4	60	6
FUS	60	6
FUT7	60	6
FXYD5	60	6
GABBR2	60	6
GGACT	60	6
GLRX3	60	6
GPATCH8	60	6
GSE1	60	6
GSTA5	60	6
HCAR2	60	6
HEATR3	60	6
HSD11B1	60	6
HSPA12A	60	6
HTR4	60	6
HTR6	60	6
IFNL3	60	6
IRX5	60	6
KCNJ10	60	6
KCNJ16	60	6
KIAA1462	60	6
KIF23	60	6
KRT23	60	6
KRT79	60	6
LAIR2	60	6
LANCL1	60	6
LAYN	60	6
LILRB1	60	6
LRIF1	60	6
LRRC4B	60	6
LYG2	60	6
MATN1	60	6
MBOAT1	60	6
MN1	60	6
MORN1	60	6
MS4A2	60	6
MYO7A	60	6
NAV2	60	6
NDUFB5	60	6
NHLRC1	60	6
NIPAL4	60	6
NISCH	60	6
NOL10	60	6
NUCB1	60	6
OR4D1	60	6
OR7A5	60	6
PLA2R1	60	6
PLAC8L1	60	6
PLCH1	60	6
PXDC1	60	6
RAB11FIP2	60	6
RAI1	60	6
RALBP1	60	6
RBFOX3	60	6
RGS1	60	6
RP1	60	6
RPN2	60	6
RPRD2	60	6
SEC14L1	60	6
SHC2	60	6
SKA1	60	6
SLC22A11	60	6
SLC23A3	60	6
SMC1A	60	6
SNCG	60	6
SPIB	60	6
STAC3	60	6
STAU2	60	6
STH	60	6
STX5	60	6
SULT2B1	60	6
TMEM14A	60	6
TMEM259	60	6
TNFRSF10A	60	6
TNNT2	60	6
TPSAB1	60	6
TRIM64B	60	6
TRPC6	60	6
TRPM4	60	6
TSKS	60	6
TULP3	60	6
TXNDC17	60	6
VPS26B	60	6
ZBTB44	60	6
ZNF404	60	6
ZNF543	60	6
ZNF699	60	6
ZNRF3	60	6
ACACB	59	6
AGBL1	59	6
AHNAK	59	6
AIF1	59	6
AKR1B15	59	6
ALDH1B1	59	6
ANK3	59	6
ANKIB1	59	6
AOC1	59	6
ARPC1A	59	6
ATAT1	59	6
B9D1	59	6
BBS10	59	6
BRWD1	59	6
C10orf67	59	6
C16orf78	59	6
C1orf194	59	6
CABP7	59	6
CACNG7	59	6
CD300C	59	6
CHIC1	59	6
CHL1	59	6
CHSY3	59	6
CLDN12	59	6
CRADD	59	6
CRISPLD1	59	6
DARS2	59	6
DDX31	59	6
DDX41	59	6
DEFA4	59	6
DHTKD1	59	6
DIP2C	59	6
DPP9	59	6
ELF3	59	6
EMD	59	6
ESYT3	59	6
ETV3L	59	6
FBXL22	59	6
FN3KRP	59	6
GAPT	59	6
GIGYF2	59	6
GLCCI1	59	6
GLP1R	59	6
GMPR2	59	6
GORAB	59	6
GPRASP2	59	6
HDLBP	59	6
HFE	59	6
HIST2H4B	59	6
HYAL1	59	6
IRF2BPL	59	6
ITGB5	59	6
KDELR2	59	6
KHSRP	59	6
KIAA0930	59	6
KLHDC2	59	6
KLHL1	59	6
LRTM1	59	6
MAGEC2	59	6
MAP3K1	59	6
MAP3K2	59	6
MCMDC2	59	6
MDM2	59	6
MLLT10	59	6
MMP13	59	6
MRPL38	59	6
MRPL46	59	6
MSRA	59	6
MSX1	59	6
MUC16	59	6
MYH14	59	6
NDUFS7	59	6
NNAT	59	6
OR10R2	59	6
OR12D2	59	6
PALM3	59	6
PCNP	59	6
PCSK7	59	6
PHLDB2	59	6
PHLPP2	59	6
PIH1D2	59	6
PRKACA	59	6
PSAT1	59	6
PSMB8	59	6
PSTPIP2	59	6
PTPN1	59	6
PYY	59	6
RANGAP1	59	6
RASGRF2	59	6
REEP5	59	6
RND2	59	6
RNMTL1	59	6
SCIN	59	6
SCOC	59	6
SDE2	59	6
SECISBP2L	59	6
SGK223	59	6
SH2D3C	59	6
SLC22A6	59	6
SLC7A5	59	6
SOX11	59	6
SOX30	59	6
SPNS3	59	6
SPRN	59	6
SRGN	59	6
SRPRB	59	6
TANC1	59	6
TIMELESS	59	6
TMEM241	59	6
TOR1A	59	6
TRPM5	59	6
TSSK1B	59	6
TTLL11	59	6
UCP1	59	6
VSTM5	59	6
WDR31	59	6
WDR89	59	6
WIBG	59	6
YPEL3	59	6
ZC2HC1A	59	6
ZNF138	59	6
ZNF296	59	6
ZNF518A	59	6
ZNF71	59	6
ZNF99	59	6
ACAT2	58	6
ALKBH2	58	6
ANKRD44	58	6
ARIH2	58	6
ARSE	58	6
BANP	58	6
BLVRA	58	6
BOLA3	58	6
BRSK1	58	6
C16orf54	58	6
C17orf62	58	6
C1orf61	58	6
C20orf144	58	6
CACNA2D2	58	6
CBFA2T3	58	6
CCDC12	58	6
CCDC148	58	6
CDCP1	58	6
CDS2	58	6
CLEC4D	58	6
COL22A1	58	6
COL8A2	58	6
CORO7	58	6
DBR1	58	6
ELOF1	58	6
EPAS1	58	6
EPM2A	58	6
ERMARD	58	6
F12	58	6
FAM69B	58	6
FCGR1B	58	6
FMN2	58	6
GABRA6	58	6
GALNT3	58	6
GLRX2	58	6
GZMA	58	6
HIST1H4G	58	6
HS3ST6	58	6
HTR3A	58	6
ICAM2	58	6
IP6K3	58	6
IREB2	58	6
IZUMO2	58	6
KCNF1	58	6
KIF21B	58	6
KLK5	58	6
KMO	58	6
LAX1	58	6
LDHC	58	6
LRCOL1	58	6
LYG1	58	6
MAGEA1	58	6
MLH3	58	6
MON2	58	6
MRPL2	58	6
MSGN1	58	6
NAA60	58	6
NABP2	58	6
NEK11	58	6
NEK8	58	6
NPHS1	58	6
NPR3	58	6
NRDE2	58	6
NXF2B	58	6
OR5V1	58	6
PAX5	58	6
PDCD6	58	6
PDCD6IP	58	6
PHACTR2	58	6
PHF12	58	6
PIGF	58	6
PITPNM1	58	6
PLEKHG1	58	6
PLEKHG3	58	6
PLS1	58	6
PMF1-BGLAP	58	6
POLR1E	58	6
PPP1R36	58	6
RAB20	58	6
RAB9B	58	6
RARS	58	6
RAX	58	6
RCBTB1	58	6
RCL1	58	6
RCN1	58	6
RNF208	58	6
RNF32	58	6
SDC1	58	6
SDS	58	6
SENP2	58	6
SERTAD3	58	6
SETD5	58	6
SLC12A4	58	6
SLC25A21	58	6
SLC35A5	58	6
SLCO2B1	58	6
SMARCAL1	58	6
STARD3NL	58	6
SUN3	58	6
SYNPR	58	6
TBCB	58	6
THSD1	58	6
TIMP2	58	6
TMEM223	58	6
TMEM245	58	6
TOB2	58	6
TPD52L2	58	6
TRIM8	58	6
TSC2	58	6
TSN	58	6
USP42	58	6
ZFP92	58	6
ZNF418	58	6
ZNF726	58	6
2016-03-02	57	6
ACTR3B	57	6
AGAP3	57	6
AGMAT	57	6
AKAP14	57	6
AKT1	57	6
ALG13	57	6
ANKS1A	57	6
AQP1	57	6
ARHGAP18	57	6
ARL13B	57	6
ARMC2	57	6
ATL1	57	6
ATP6V0E2	57	6
B4GALT7	57	6
BFAR	57	6
BRD7	57	6
BTK	57	6
BTN2A1	57	6
C10orf68	57	6
C19orf77	57	6
C3orf70	57	6
C7orf31	57	6
C8orf31	57	6
C9orf152	57	6
CCDC107	57	6
CCDC84	57	6
CCL4L2	57	6
CCNB1	57	6
CLIC4	57	6
CLSTN1	57	6
CMAS	57	6
CMTM2	57	6
COMMD8	57	6
COMMD9	57	6
CORO7-PAM16	57	6
CRY2	57	6
DAPL1	57	6
DDX54	57	6
DOK5	57	6
DPY19L3	57	6
DSC2	57	6
DTD2	57	6
EFEMP2	57	6
EFNA5	57	6
ENTHD1	57	6
EPHB3	57	6
EPS8	57	6
EXOSC4	57	6
EZH1	57	6
FAM122A	57	6
FAM45A	57	6
FKBP1A	57	6
FLT3	57	6
FN3K	57	6
FRMPD4	57	6
FUT9	57	6
GATA3	57	6
GHDC	57	6
GPANK1	57	6
GPR124	57	6
GPRIN3	57	6
GTF2H2C	57	6
H2BFWT	57	6
HNMT	57	6
HOOK2	57	6
HSFX2	57	6
HSPB3	57	6
IFT122	57	6
IGF2BP2	57	6
IPO13	57	6
IQCG	57	6
IRF1	57	6
KCND1	57	6
KDM4A	57	6
KIAA0513	57	6
KIAA1429	57	6
KIF15	57	6
KIF2A	57	6
KRTAP6-3	57	6
LGALS9C	57	6
LOC391322	57	6
LOC649330	57	6
LPXN	57	6
LRRC37A	57	6
MAOB	57	6
MBNL2	57	6
MLC1	57	6
MOSPD1	57	6
MRGPRF	57	6
MTA3	57	6
MYH9	57	6
NCAPG	57	6
NDUFAF6	57	6
NEB	57	6
NEDD1	57	6
NID1	57	6
NR1I2	57	6
NRG2	57	6
OPLAH	57	6
OR10X1	57	6
OR11L1	57	6
OR14J1	57	6
OR4K17	57	6
PCDH19	57	6
PHLPP1	57	6
PIWIL3	57	6
PLEKHA4	57	6
PNMA5	57	6
PPAT	57	6
PRDM1	57	6
PSMA7	57	6
RAB27A	57	6
RAB3D	57	6
RABL5	57	6
RABL6	57	6
RASA2	57	6
RET	57	6
RNF148	57	6
RNF168	57	6
RPL10L	57	6
SAA4	57	6
SCD	57	6
SCUBE3	57	6
SDC3	57	6
SDK1	57	6
SH3BP2	57	6
SLC15A1	57	6
SLC26A8	57	6
SLC30A10	57	6
SLC46A2	57	6
SMC2	57	6
SMIM18	57	6
SNAI1	57	6
SNX24	57	6
SPARC	57	6
SPEN	57	6
SPIN2B	57	6
SPINK9	57	6
STARD13	57	6
SUV420H2	57	6
TEX2	57	6
TFPI	57	6
THPO	57	6
TMEM194A	57	6
TOB1	57	6
TPCN1	57	6
TYR	57	6
UBE2T	57	6
UGCG	57	6
UGT2B7	57	6
UNC79	57	6
USP48	57	6
[truncated: 19,666 more rows]

## Sheet: Stx1_R2
Gene	Number of NGS reads	Number of sgRNA
A4GALT	224842	6
LAPTM4A	187311	6
SLC35A2	41064	6
B4GALT5	11565	5
TMEM165	2165	5
SPTSSA	986	5
UGCG	45066	4
TM9SF2	546	4
ARCN1	143	4
UGP2	79	4
COG1	63	4
CTTNBP2NL	14	4
FXYD6-FXYD2	3500	3
RFESD	2283	3
USP17L22	654	3
PCDHAC2	597	3
PLAGL2	193	3
TRIM28	190	3
LRP5	186	3
CYP3A43	181	3
SPPL3	159	3
ADSSL1	124	3
SETDB1	106	3
SPTLC1	92	3
EEF1E1	85	3
WISP3	58	3
MECOM	38	3
KIAA0196	32	3
CMTM2	29	3
ZNF559-ZNF177	28	3
hsa-mir-3691	24	3
DEFB126	22	3
SPIN2B	22	3
hsa-mir-548az	20	3
APOA5	19	3
UNC50	17	3
SGTB	15	3
RNASE13	11	3
C1orf162	8	3
NAALADL1	8	3
ERCC6L2	7	3
GAGE7	6	3
GIT2	6	3
MTUS1	30879	2
KIAA0922	9498	2
ZNF737	4702	2
CD79A	3564	2
NonTargetingControlGuideForHuman_0135	3516	2
NFATC2IP	3495	2
CRTAP	3437	2
LONP2	3022	2
EIF4E	2839	2
POPDC3	2388	2
IL10RB	2325	2
NDFIP2	2274	2
RNF141	2243	2
PSMD2	2183	2
NonTargetingControlGuideForHuman_0743	2156	2
TEX13B	2106	2
TNFAIP6	1936	2
DTHD1	1762	2
SPTLC2	1542	2
NonTargetingControlGuideForHuman_0446	1409	2
LDOC1L	1348	2
DCLK1	1200	2
ZNF616	996	2
TUBAL3	899	2
TMEM8B	880	2
GP1BA	738	2
hsa-mir-6838	738	2
ACP2	730	2
RUFY3	709	2
CD300LF	706	2
TSPAN31	703	2
CRCT1	675	2
C16orf80	659	2
GSTP1	654	2
PIGP	618	2
SYCE1	615	2
SNX10	606	2
NTAN1	569	2
KDSR	545	2
STK11IP	536	2
C10orf53	535	2
TUSC1	531	2
IQGAP1	520	2
ZFP36	519	2
MNX1	513	2
CA9	512	2
MAPK12	486	2
ADAM8	449	2
PAPD7	449	2
CC2D1A	443	2
PIK3IP1	430	2
hsa-mir-613	418	2
hsa-mir-520e	412	2
SGK2	397	2
TIMM17B	369	2
ABHD6	368	2
GRIK3	364	2
KBTBD3	363	2
SEMG2	362	2
B4GALT1	356	2
SMAD4	341	2
EYA4	333	2
C4orf21	326	2
ARHGEF5	323	2
LY75-CD302	323	2
ZDHHC7	305	2
HIST1H3E	290	2
TRPM1	271	2
RBM45	254	2
SCAND3	246	2
SAA1	237	2
HMHA1	228	2
OR2M5	228	2
COL5A3	225	2
CLHC1	208	2
C1orf74	193	2
COL4A6	189	2
PDIA5	188	2
SP3	180	2
PCLO	170	2
CRIPAK	158	2
PCCB	157	2
TUBB4A	157	2
PAFAH2	154	2
SPECC1	154	2
hsa-mir-3910-2	149	2
STRN	144	2
LPAR6	142	2
RLTPR	140	2
GDF15	139	2
PTGDR	139	2
ZNF615	135	2
KCNC1	116	2
ABHD12	113	2
CA12	113	2
hsa-mir-4655	113	2
SHOX2	112	2
URAD	109	2
MAT2B	107	2
DEFB107B	105	2
HTN3	104	2
FOXA3	101	2
ATP2C1	100	2
CCDC25	99	2
OR1J1	99	2
SPATA31D1	90	2
KIF2C	89	2
CSRP2BP	88	2
hsa-mir-7849	87	2
NEXN	86	2
CCL18	78	2
SURF4	78	2
MAGI3	74	2
RFX3	72	2
ZMYND12	72	2
COQ10B	70	2
IDI2	69	2
FUT4	67	2
NEDD9	66	2
TOPBP1	66	2
DMGDH	64	2
KAT8	62	2
NonTargetingControlGuideForHuman_0250	62	2
SPESP1	61	2
CATSPERB	60	2
HN1L	60	2
RIC8B	59	2
PQBP1	58	2
SPINK9	58	2
OTUB1	57	2
MSANTD2	56	2
ZNF823	55	2
COG5	54	2
PIGA	54	2
ALKBH8	53	2
CEP76	53	2
hsa-mir-647	53	2
KCNF1	53	2
OR51E2	52	2
STX19	52	2
CBX6	51	2
FAM217A	49	2
FAM133A	48	2
C6	47	2
PAX6	47	2
UGT1A9	47	2
PLAC4	45	2
AQP6	44	2
BMP1	43	2
SCNN1B	43	2
hsa-mir-718	42	2
SEPHS1	42	2
ACAP3	41	2
SCGB1D4	41	2
HK2	40	2
C19orf24	39	2
LAMA4	38	2
PA2G4	38	2
SALL3	38	2
ZNF347	38	2
OSGEPL1	37	2
SIRPA	37	2
ARHGAP10	36	2
PRKCI	36	2
GMPR	35	2
MAGEA4	35	2
OR10J1	35	2
SKIV2L	35	2
SLC5A11	35	2
UNC93B1	35	2
C10orf2	34	2
DAB2IP	34	2
F2RL3	34	2
RGS20	34	2
MRPS7	32	2
SLC52A3	32	2
OR9G4	30	2
COLGALT1	29	2
SRSF6	29	2
TECTA	29	2
PHOSPHO2	28	2
SH3BP2	28	2
KIF3B	27	2
LOC730159	27	2
PARN	26	2
ZNF696	26	2
INSL3	25	2
N4BP3	25	2
PITPNM1	25	2
WDYHV1	25	2
EIF2B3	24	2
NFYC	24	2
STX1B	24	2
ANKRD42	23	2
hsa-mir-576	23	2
MFSD1	23	2
RAB3GAP1	23	2
ST14	23	2
AGO4	22	2
CCDC134	22	2
FGF19	22	2
GUCA2B	22	2
LRRC8C	22	2
PTTG2	22	2
SENP1	22	2
URB1	21	2
ZBTB45	21	2
ARHGAP31	20	2
KCNJ18	20	2
OR10G4	20	2
SUMF2	20	2
ABCC6	19	2
C1orf146	19	2
COG6	19	2
MFSD8	19	2
MTNR1A	19	2
OR10A7	19	2
RBMY1J	19	2
SLC8B1	19	2
OR7C1	18	2
PC	18	2
SCIN	18	2
VGLL3	18	2
CCDC28B	17	2
CTTNBP2	17	2
FEN1	17	2
MRGPRF	17	2
SEZ6L	17	2
SLC6A5	17	2
LRRC43	16	2
NRG3	16	2
NUDT8	16	2
SMPD4	16	2
IFNE	15	2
TEX38	15	2
ADCK2	14	2
ANO1	14	2
BTAF1	14	2
DOT1L	14	2
FAM160A1	14	2
GLCCI1	14	2
MAML1	14	2
MCPH1	14	2
NCAM1	14	2
NDUFS8	14	2
PROC	14	2
AZIN1	13	2
EPM2AIP1	13	2
FSTL5	13	2
RSPH6A	13	2
SYNRG	13	2
COPB1	12	2
EID2B	12	2
FNIP1	12	2
G2E3	12	2
NFATC2	12	2
OR5M9	12	2
PIK3AP1	12	2
PISD	12	2
SDPR	12	2
SYS1	12	2
TMEM246	12	2
VGLL1	12	2
ZNF708	12	2
ZNF862	12	2
AMELX	11	2
CNTN3	11	2
CREB3L1	11	2
LOC100506422	11	2
LRRC3B	11	2
MED7	11	2
PGAM5	11	2
DPPA5	10	2
EYS	10	2
GPR108	10	2
HECTD3	10	2
hsa-mir-3713	10	2
MIDN	10	2
OR2D3	10	2
PDE3A	10	2
ASAP1	9	2
AXL	9	2
CSF2RA_Y	9	2
CYB561D1	9	2
EMR3	9	2
FOXJ2	9	2
MAML2	9	2
MPV17L	9	2
RUSC2	9	2
SERP1	9	2
TMEM2	9	2
BCAS1	8	2
GADD45A	8	2
GSTO1	8	2
hsa-mir-943	8	2
MIR205HG	8	2
MUC2	8	2
RBMXL1	8	2
SOX5	8	2
TLE3	8	2
ZBTB40	8	2
2016-09-12	7	2
ACAT2	7	2
CALML6	7	2
COG3	7	2
GAL3ST3	7	2
HIST1H2BN	7	2
IGIP	7	2
MITF	7	2
MTERF	7	2
PDIA6	7	2
PODN	7	2
RECQL	7	2
RPL39L	7	2
SMCO4	7	2
TRAT1	7	2
XKR8	7	2
ZNF221	7	2
ANKDD1B	6	2
CAT	6	2
CHAC1	6	2
EPS15L1	6	2
FAM46B	6	2
GNAQ	6	2
hsa-mir-7853	6	2
MS4A5	6	2
OR2M7	6	2
PAPD4	6	2
PAPPA	6	2
PHAX	6	2
PPP1R17	6	2
PRRT1	6	2
QTRT1	6	2
SLC25A13	6	2
TECPR1	6	2
TMEM121	6	2
ZNF565	6	2
BMP7	5	2
CAPN7	5	2
CLIC2	5	2
GJC2	5	2
hsa-mir-448	5	2
KCNJ11	5	2
MBLAC1	5	2
OR1M1	5	2
OR5B3	5	2
PPAN-P2RY11	5	2
PPIB	5	2
RBPJ	5	2
SLC9C1	5	2
TRIM29	5	2
TVP23A	5	2
AGTRAP	4	2
BBIP1	4	2
CARD11	4	2
CCDC81	4	2
FAM209A	4	2
FLT3LG	4	2
FOXM1	4	2
HDDC3	4	2
HS6ST2	4	2
hsa-mir-2861	4	2
hsa-mir-5011	4	2
NPB	4	2
OR2B3	4	2
OR8A1	4	2
OR9K2	4	2
PNPO	4	2
PRAMEF11	4	2
RCE1	4	2
RPL18	4	2
TNFRSF11A	4	2
UBXN1	4	2
VCY1B	4	2
XKR6	4	2
ZNF134	4	2
ACSBG2	3	2
ATG16L2	3	2
CEMP1	3	2
EIF2B4	3	2
ELMOD1	3	2
EXT2	3	2
hsa-mir-1290	3	2
hsa-mir-3151	3	2
hsa-mir-378i	3	2
ITGAV	3	2
NBPF8	3	2
NOC3L	3	2
PRSS42	3	2
RDH13	3	2
SGOL2	3	2
SPEN	3	2
TMC4	3	2
TSSK6	3	2
ATP1B1	2	2
FOXA1	2	2
GBX1	2	2
HIPK1	2	2
INPPL1	2	2
KIF15	2	2
LMOD1	2	2
MAPRE1	2	2
MLF2	2	2
MSH6	2	2
NDUFB5	2	2
NOC2L	2	2
POLR2A	2	2
OR10X1	7673	1
ASIC5	6506	1
SNRPB2	6405	1
HP1BP3	5680	1
IGF2BP3	5500	1
TLE4	4387	1
METAP1D	4335	1
NonTargetingControlGuideForHuman_0358	4275	1
NCR1	4055	1
EMP1	3733	1
CDKN1C	3695	1
LRRC8B	3505	1
ITGAX	3498	1
LARP1B	3460	1
INIP	3388	1
PROP1	3336	1
SFTA3	3060	1
ZNF18	2958	1
SLC25A44	2926	1
PRCP	2855	1
AGPAT9	2745	1
2016-12-01	2692	1
IL7	2659	1
ZSWIM1	2619	1
ZNF382	2617	1
ZNF726	2588	1
PINK1	2553	1
NME1	2478	1
RAB5A	2474	1
H2AFV	2406	1
ANKRD54	2373	1
PDX1	2296	1
SI	2255	1
HRCT1	2247	1
RBP3	2232	1
CDK16	2228	1
METTL20	2226	1
ZHX3	2176	1
hsa-mir-148b	2109	1
FBXO3	2063	1
BARHL1	2034	1
DNAH10	1992	1
KNCN	1969	1
RAB3C	1803	1
TSHZ2	1726	1
CLPTM1	1717	1
TCEAL5	1702	1
RPUSD1	1688	1
NonTargetingControlGuideForHuman_0719	1658	1
SLC35A1	1657	1
GRHL3	1619	1
CTAGE4	1581	1
MTERFD1	1562	1
CDX4	1538	1
RFPL3	1514	1
IGF2	1462	1
KCNMB2	1440	1
AK2	1434	1
USP17L5	1434	1
TIGD6	1395	1
hsa-mir-187	1355	1
SYN3	1344	1
C11orf21	1326	1
hsa-mir-3914-1	1296	1
THAP4	1288	1
HMGCLL1	1277	1
IL9	1273	1
ATF6B	1241	1
IL27RA	1215	1
ZNF333	1164	1
FGL2	1157	1
S100A6	1140	1
CSHL1	1135	1
PKN1	1123	1
HBD	1089	1
hsa-mir-5089	1070	1
ITM2B	1060	1
GFOD1	1039	1
GYPE	1030	1
SERPINA11	993	1
MATK	990	1
ADD2	957	1
DENR	913	1
MAGEB2	913	1
DCAF7	909	1
OR8J3	904	1
MAGEC2	896	1
OTP	896	1
PSMB9	896	1
LAMP1	889	1
IL23A	877	1
FGF13	860	1
OFD1	855	1
STARD3NL	843	1
HNRNPA2B1	840	1
CHAF1A	822	1
EPC1	822	1
GRWD1	814	1
TTLL6	806	1
TEX33	801	1
TNFRSF11B	793	1
PTPN1	789	1
RNF133	749	1
MTPAP	743	1
CCKBR	741	1
HUS1B	739	1
GAB4	738	1
CBX4	728	1
MT1B	726	1
MAN2A1	703	1
FOXQ1	697	1
EPS15	694	1
EPS8L1	689	1
FBXL13	682	1
KDM5B	682	1
PLEKHG4B	678	1
CETN3	677	1
CDYL	674	1
ZNF107	669	1
TF	668	1
ISY1-RAB43	656	1
FAM188A	655	1
KHDC1L	637	1
DFFB	636	1
FAM177A1	635	1
PANK3	635	1
CA13	628	1
UBQLN4	626	1
EMB	624	1
ARPP19	618	1
AHSA1	617	1
GCNT2	617	1
ZNF711	614	1
OR5T2	612	1
SLC35D3	597	1
CABP5	596	1
NNAT	561	1
SRRM4	559	1
RAB12	548	1
C17orf50	528	1
NFIB	527	1
R3HDM2	527	1
GPR114	522	1
PLA2G4D	522	1
PRICKLE2	517	1
NonTargetingControlGuideForHuman_0646	515	1
SLC44A2	514	1
PDZD9	510	1
SLC9A4	505	1
TRAPPC11	500	1
hsa-mir-4789	495	1
KRTAP27-1	495	1
CDA	485	1
GML	483	1
LIAS	477	1
NOVA1	475	1
OR10G7	472	1
C18orf63	469	1
MOB3C	465	1
HKR1	464	1
OSBPL2	456	1
DGKB	454	1
MED19	451	1
LSM2	445	1
B3GNT8	442	1
FSCN1	442	1
SESN2	442	1
LEMD1	440	1
CFL2	436	1
NDUFA4	426	1
HCK	424	1
ARSH	423	1
N6AMT2	422	1
WDR43	413	1
DBNL	404	1
EREG	401	1
TRIM67	396	1
AKAP10	393	1
JAK2	392	1
SUSD4	392	1
hsa-mir-4759	391	1
RAD23A	390	1
ZNF408	385	1
CNTROB	382	1
SCGB3A2	382	1
hsa-mir-4505	381	1
SNX20	378	1
RAB1A	377	1
ZBTB10	377	1
NOS1	370	1
MCM5	367	1
UQCC1	361	1
KANSL1	357	1
NonTargetingControlGuideForHuman_0752	357	1
SNTG1	355	1
ALKBH2	353	1
LATS2	352	1
PIGO	351	1
ATG14	350	1
BLCAP	349	1
ZNF546	346	1
BLID	342	1
ABHD1	341	1
SIPA1L2	339	1
SLC45A4	339	1
HIST1H3A	332	1
PI4KA	332	1
SLC30A4	331	1
GNRH1	327	1
TUSC3	325	1
C9orf171	324	1
ZSWIM4	324	1
FAM228B	320	1
RCL1	320	1
SAMD3	318	1
TRPV3	317	1
RIC3	316	1
hsa-mir-4696	314	1
LIMS3L	313	1
SOX12	313	1
STC1	312	1
CHI3L1	309	1
HTR1F	309	1
TP53TG3C	309	1
IDS	304	1
LRFN4	304	1
XCL2	303	1
MAPK9	301	1
RGL1	301	1
TXNDC12	300	1
hsa-mir-8070	296	1
CCDC60	295	1
HS6ST3	294	1
SECTM1	294	1
BTBD18	293	1
ABHD8	290	1
ORC4	290	1
HDDC2	287	1
hsa-mir-520c	287	1
ZNF136	286	1
LSMEM2	283	1
NRG2	283	1
MEGF11	282	1
SIRT1	282	1
CRBN	281	1
TOX3	279	1
SPRED3	278	1
SMIM8	275	1
SCAMP5	272	1
HIF1AN	269	1
NFKB2	269	1
RNF149	269	1
ZNF514	269	1
RNF39	265	1
PHF6	264	1
SLC17A6	264	1
CATSPER1	263	1
CDH20	263	1
CLEC3B	263	1
IRX1	263	1
PLEKHA7	263	1
SCT	259	1
CCNH	258	1
FLVCR2	258	1
KRTAP4-11	257	1
PROX2	257	1
RIMBP2	257	1
SMOC2	256	1
PDZK1IP1	254	1
BCAR3	251	1
MAB21L2	250	1
JAKMIP1	249	1
KIAA1199	249	1
GIMAP8	248	1
PHKA1	248	1
DDX6	247	1
DAK	246	1
GPR173	246	1
KLRB1	246	1
DGKH	244	1
C19orf35	242	1
TRA2B	242	1
MGARP	241	1
STARD6	241	1
GAS8	240	1
NR4A3	239	1
ATXN7	237	1
SIGLECL1	235	1
ST8SIA5	233	1
MAS1L	231	1
hsa-mir-3690-2	230	1
SLC1A6	229	1
PSME2	227	1
NonTargetingControlGuideForHuman_0657	226	1
RPL32	226	1
SLC5A9	226	1
CMTM1	224	1
ATP8A2	223	1
EMC8	222	1
KCTD5	222	1
RPS21	222	1
NID1	221	1
HIST2H3A	217	1
IMPG2	215	1
HBB	210	1
SAMHD1	209	1
SOX11	206	1
FAM124A	204	1
SFTPB	204	1
MANBAL	202	1
PYGO1	201	1
SDS	201	1
TBC1D28	201	1
CYP1A1	200	1
IRF9	200	1
STIL	200	1
SV2C	200	1
PIM2	199	1
COL6A5	197	1
SAP30L	197	1
ERBB4	196	1
GABRG2	194	1
ZBTB20	194	1
BCL11A	193	1
LRRC14B	192	1
GOLM1	191	1
TMEM65	191	1
hsa-mir-548a-1	190	1
RNLS	189	1
VSTM4	189	1
CLDN19	187	1
FEZF1	187	1
LOC100130348	187	1
hsa-mir-4471	186	1
NUDT16	186	1
EHMT2	183	1
PLXNA3	183	1
CHAMP1	182	1
CYC1	181	1
NonTargetingControlGuideForHuman_0276	181	1
CHN1	178	1
NonTargetingControlGuideForHuman_0740	178	1
CENPK	175	1
STON1-GTF2A1L	175	1
NPNT	173	1
HIST1H1C	172	1
hsa-mir-6884	171	1
MTMR9	171	1
RNF213	171	1
YIF1B	171	1
ADPRHL2	170	1
IFNL3	170	1
VN1R1	170	1
ZNF2	170	1
TAAR5	168	1
HRSP12	167	1
FAM110C	166	1
FAM25C	165	1
PFDN1	165	1
TUBB6	165	1
CCM2L	164	1
GNAS	164	1
TCEB1	163	1
H6PD	161	1
LANCL2	161	1
PAIP2	161	1
SMU1	161	1
MOV10	159	1
C16orf95	158	1
PDE10A	158	1
PDLIM5	158	1
PET100	158	1
TIGIT	158	1
RPAP3	157	1
MTG1	156	1
ZNF33A	156	1
SPRYD7	155	1
UBR4	155	1
YPEL1	155	1
OR8B12	154	1
VBP1	153	1
KPNA5	151	1
SRSF9	151	1
GSKIP	150	1
RPL22	149	1
ARHGEF28	148	1
hsa-mir-4460	148	1
PLD5	148	1
PRCD	147	1
UBR3	147	1
TAF1D	146	1
IFT88	145	1
PTGFR	145	1
APOBEC3A_B	144	1
CTSO	143	1
PAIP2B	143	1
CXXC11	142	1
KIT	142	1
ENPP2	141	1
RASL11A	141	1
CACNA1I	139	1
FAM168A	139	1
TMPRSS11D	139	1
ZNF551	138	1
JMJD4	136	1
REST	135	1
DIO2	133	1
GOLPH3L	132	1
NRG1	131	1
RUVBL2	131	1
CD1B	130	1
GPR149	130	1
SLC26A4	129	1
C11orf42	127	1
C1orf68	127	1
CREB3	126	1
ZNF329	126	1
NUDT10	125	1
ELMOD3	123	1
HLA-E	123	1
hsa-mir-3684	123	1
TTC26	123	1
KLHL10	122	1
NEU2	122	1
OR6C74	121	1
SLC25A43	121	1
TP53INP2	121	1
NonTargetingControlGuideForHuman_0582	120	1
ZNF557	118	1
RPRD1B	116	1
MMP28	115	1
TRMT12	115	1
UCP2	115	1
C16orf70	114	1
DCST1	114	1
CASC3	112	1
hsa-mir-596	112	1
PMM1	112	1
PTGER2	111	1
AJUBA	110	1
IFNG	109	1
NME4	109	1
NTF4	109	1
AMY2A	108	1
hsa-mir-4781	108	1
hsa-mir-630	108	1
hsa-mir-887	108	1
SYPL2	108	1
hsa-mir-4265	107	1
IFT80	107	1
NonTargetingControlGuideForHuman_0016	107	1
ARHGAP33	106	1
FAM3A	106	1
hsa-mir-1-1	106	1
OXCT2	106	1
TPTE	106	1
ZNF474	106	1
ECM1	105	1
hsa-mir-499a	105	1
SERPINB5	105	1
GPR155	104	1
UBR1	104	1
AMZ2	103	1
BTC	103	1
TCIRG1	103	1
YTHDC2	102	1
ACVRL1	101	1
ARHGAP40	101	1
ISYNA1	101	1
NAIF1	101	1
COG4	100	1
FAM172A	100	1
GH2	100	1
RRBP1	100	1
LOC401052	99	1
TYW5	99	1
hsa-mir-425	98	1
UBAP2	98	1
ZMIZ2	98	1
ACE2	96	1
KRT73	96	1
TTC13	96	1
DGCR6	95	1
HSPA1B	95	1
PKHD1L1	95	1
ZNF583	95	1
GSC2	94	1
C19orf71	93	1
LRRC16A	93	1
SOX3	93	1
ETFB	92	1
SPTA1	92	1
EHF	91	1
IGFN1	91	1
KIF7	91	1
RAG1	91	1
ARHGEF19	89	1
BDH1	89	1
HOOK2	89	1
hsa-mir-6854	89	1
KLF17	89	1
ZNF526	89	1
DMRTC2	88	1
EME1	88	1
PCDHB4	88	1
ANGPTL6	87	1
AP2S1	87	1
CAMK1G	87	1
LRIG3	87	1
WDR48	87	1
ARHGAP23	86	1
ARL8A	86	1
FOS	86	1
TTLL7	86	1
TAF1	85	1
GTSF1L	84	1
MRPS34	84	1
PPP1R13B	84	1
ATF7IP	83	1
CLVS1	83	1
CADPS	82	1
CPSF2	82	1
DDX58	82	1
DHX16	82	1
FARP2	82	1
HPR	82	1
MRPS18A	82	1
PLAC1L	82	1
ST6GAL2	82	1
IFITM10	81	1
NAA35	81	1
PABPC4	81	1
SLFN11	81	1
SYT17	81	1
ZSWIM6	81	1
BCAN	80	1
CAND2	80	1
CTSH	80	1
LILRB1	80	1
PI4K2B	80	1
ZIM3	80	1
ZSCAN29	80	1
ATF7	79	1
C10orf62	79	1
CLIP3	79	1
GOT1	79	1
B4GALT4	78	1
BAZ1A	78	1
HPCA	78	1
hsa-mir-1200	77	1
LOC100130357	77	1
MEF2BNB	77	1
MNS1	77	1
PIP5K1A	77	1
MYADM	76	1
NOL10	76	1
ARMC3	75	1
CYB5R4	75	1
LILRA6	75	1
C2orf27B	74	1
CHRNA7	74	1
BNIP3L	73	1
KMT2A	73	1
NADSYN1	73	1
C16orf58	72	1
GIN1	72	1
hsa-mir-20b	72	1
ITGB1BP1	72	1
LRFN2	72	1
MUS81	72	1
NonTargetingControlGuideForHuman_0224	72	1
TAS2R9	72	1
BAG4	71	1
FEZ2	71	1
KIAA0226	71	1
SHPRH	71	1
FBXL6	70	1
GSTA5	70	1
IL20	70	1
KRTAP9-2	70	1
COL11A2	69	1
INHBC	69	1
PPARGC1A	69	1
PURB	69	1
SERPINB13	69	1
CLEC4G	68	1
EVI2B	68	1
GRIK2	68	1
HBE1	68	1
KRT36	68	1
MYO1D	68	1
PAXBP1	68	1
HTR1E	67	1
KRTAP4-2	67	1
TSFM	67	1
ADAM12	66	1
CRIP2	66	1
ETFDH	66	1
hsa-mir-6868	66	1
LGALS4	66	1
RIT2	66	1
CYTH1	65	1
FOXJ1	65	1
IL4I1	65	1
PNP	65	1
ZNF680	65	1
EXD3	64	1
hsa-mir-206	64	1
PRKAR2A	64	1
SMYD5	64	1
LAMTOR4	63	1
S100Z	63	1
SESN3	63	1
ARHGEF10L	62	1
CACNB4	62	1
hsa-mir-4279	62	1
KIAA1257	62	1
PDLIM2	62	1
DEAF1	61	1
PKIG	61	1
CASP3	60	1
IRGM	60	1
KIAA1549L	60	1
LRRC73	60	1
MLH3	60	1
TRMT61A	60	1
ZNF71	60	1
CD276	59	1
hsa-mir-3144	59	1
hsa-mir-4494	59	1
hsa-mir-514a-3	59	1
hsa-mir-548aq	59	1
hsa-mir-6509	59	1
IGSF1	59	1
MRPL53	59	1
MSRB2	59	1
OR10Z1	59	1
SHD	59	1
GMFB	58	1
PAX5	58	1
FAM103A1	57	1
GGT6	57	1
IHH	57	1
LIMD1	57	1
PXK	57	1
RIPK1	57	1
AP4B1	56	1
B3GALT6	56	1
BAP1	56	1
C6orf99	56	1
LOC100130539	56	1
SQRDL	56	1
CYTH2	55	1
FASN	55	1
GRAMD2	55	1
POU3F3	55	1
BLOC1S4	54	1
BZW1	54	1
GLO1	54	1
MGAT2	54	1
SPARCL1	54	1
SYDE1	54	1
ANKIB1	53	1
COLEC10	53	1
PAX7	53	1
PRSS48	53	1
RCAN1	53	1
SALL2	53	1
TRPM3	53	1
AZGP1	52	1
FUOM	52	1
TIAM2	52	1
WDR60	52	1
ZNF598	52	1
ARVCF	51	1
DCAF8L1	51	1
ENC1	51	1
FAM25A	51	1
HOXD3	51	1
PAMR1	51	1
PLCB3	51	1
TAOK3	51	1
ZBED6	51	1
ZNF695	51	1
ADCYAP1	50	1
C21orf2	50	1
CARM1	50	1
EDAR	50	1
GBP5	50	1
hsa-mir-592	50	1
TMEM219	50	1
BBS7	49	1
C6orf203	49	1
FCRL1	49	1
HOXC8	49	1
KLK5	49	1
SOX14	49	1
AKNAD1	48	1
C8B	48	1
DDO	48	1
HOXC6	48	1
hsa-mir-3688-2	48	1
C16orf55	47	1
DNAJC27	47	1
EPDR1	47	1
GEMIN4	47	1
GIF	47	1
PRPH	47	1
SIGLEC5	47	1
SVIP	47	1
TMCO4	47	1
TMEM40	47	1
ZDHHC22	47	1
ZNF284	47	1
hsa-mir-4540	46	1
MINK1	46	1
RDH12	46	1
SETDB2	46	1
CLSTN1	45	1
DMRTC1	45	1
FBXO38	45	1
HMHB1	45	1
HRH2	45	1
hsa-mir-3934	45	1
hsa-mir-4462	45	1
hsa-mir-4472-1	45	1
KLHL13	45	1
PHF10	45	1
SH3RF2	45	1
SRPK1	45	1
TMC8	45	1
2016-03-04	44	1
ARL4C	44	1
CAPNS1	44	1
NonTargetingControlGuideForHuman_0280	44	1
OR51E1	44	1
PSME1	44	1
RASIP1	44	1
TTPA	44	1
UBXN8	44	1
ZC2HC1B	44	1
C11orf87	43	1
C4BPB	43	1
CD84	43	1
CRAMP1L	43	1
DPF1	43	1
PCDHA7	43	1
SMIM14	43	1
SV2B	43	1
TIGD1	43	1
TMED3	43	1
hsa-mir-621	42	1
KLHL41	42	1
LOC100130480	42	1
MYL10	42	1
NDUFAF6	42	1
NPIPA3	42	1
OR56A5	42	1
ANHX	41	1
C17orf77	41	1
C7orf55-LUC7L2	41	1
FSTL3	41	1
GNG4	41	1
HS3ST4	41	1
hsa-mir-518b	41	1
NFKB1	41	1
PFAS	41	1
PVRL3	41	1
RNASEH2C	41	1
TRDN	41	1
TSGA13	41	1
CADM2	40	1
KIAA0101	40	1
S100A9	40	1
YIPF5	40	1
FER	39	1
GNB4	39	1
MAGEB4	39	1
MCTP1	39	1
NENF	39	1
NOL4	39	1
OR4D2	39	1
ORC5	39	1
PTDSS2	39	1
SORL1	39	1
ABHD16B	38	1
C17orf112	38	1
CLEC2D	38	1
FSCN2	38	1
GRXCR2	38	1
hsa-mir-323a	38	1
IDUA	38	1
IFI44L	38	1
IGSF22	38	1
LCE2D	38	1
MCM2	38	1
NELFE	38	1
NonTargetingControlGuideForHuman_0071	38	1
PABPC3	38	1
SATL1	38	1
SV2A	38	1
ZNF790	38	1
CCND3	37	1
DSG3	37	1
HN1	37	1
KIAA1432	37	1
NonTargetingControlGuideForHuman_0962	37	1
PIGG	37	1
PLEKHA8	37	1
SPI1	37	1
ZNF624	37	1
ARMC10	36	1
BNIP3	36	1
BPIFB6	36	1
FKBP10	36	1
hsa-mir-1269a	36	1
IGSF5	36	1
MRPL34	36	1
NKAIN3	36	1
NonTargetingControlGuideForHuman_0691	36	1
SCNN1A	36	1
CYP27B1	35	1
hsa-mir-563	35	1
hsa-mir-6745	35	1
KHDC1	35	1
KLHL36	35	1
SLC37A4	35	1
SLX4IP	35	1
SMC6	35	1
TCF15	35	1
C1QA	34	1
CIDEB	34	1
DDX54	34	1
ERC1	34	1
KIF13B	34	1
PIM3	34	1
PLB1	34	1
SRGAP2	34	1
STARD5	34	1
TCL1A	34	1
TRIM25	34	1
APOL6	33	1
CAPN10	33	1
CCDC111	33	1
FOXB1	33	1
IFRD2	33	1
LENG9	33	1
MEGF8	33	1
PRDM16	33	1
PRKCH	33	1
S100A10	33	1
SAMD11	33	1
SLC38A10	33	1
SLC39A1	33	1
TBRG1	33	1
TGIF1	33	1
ACER1	32	1
ANKRD20A4	32	1
ARMCX4	32	1
MYH7B	32	1
NAP1L5	32	1
OBP2B	32	1
OR51A7	32	1
RMND1	32	1
SLC25A17	32	1
TMEM126B	32	1
UNC5A	32	1
ZSWIM3	32	1
COL4A4	31	1
CYP3A4	31	1
hsa-mir-1302-6	31	1
hsa-mir-3199-2	31	1
IRF5	31	1
OR6B1	31	1
PSG8	31	1
RERE	31	1
RPL26	31	1
TIFA	31	1
ZDBF2	31	1
C1orf64	30	1
LBX1	30	1
MAD2L1	30	1
OLAH	30	1
PDLIM4	30	1
RHBDD2	30	1
SPATA2	30	1
SPIDR	30	1
TACC1	30	1
ZNF768	30	1
ADAMTSL2	29	1
C5AR1	29	1
COL4A3	29	1
CS	29	1
GCG	29	1
GPER	29	1
HARBI1	29	1
hsa-mir-876	29	1
INA	29	1
IRAK2	29	1
KIAA1109	29	1
OR1E1	29	1
PRR7	29	1
PSD2	29	1
PSMC2	29	1
SLC25A26	29	1
SLC2A9	29	1
SMOC1	29	1
SRP72	29	1
TPP2	29	1
ABHD14B	28	1
CD82	28	1
FAM210B	28	1
GNA13	28	1
GPNMB	28	1
hsa-mir-4290	28	1
ITGA8	28	1
NINL	28	1
NME5	28	1
NT5DC1	28	1
NUTF2	28	1
TMEM106C	28	1
USO1	28	1
ANKRD49	27	1
C7orf50	27	1
CRYGD	27	1
EHBP1L1	27	1
EMC3	27	1
HDAC9	27	1
HOXA7	27	1
hsa-mir-4253	27	1
hsa-mir-4302	27	1
KCNE1L	27	1
LRRC4B	27	1
MEPCE	27	1
NRXN3	27	1
PCDHGA12	27	1
POTEB2	27	1
SREBF2	27	1
TRAF3IP1	27	1
TVP23C-CDRT4	27	1
APOL1	26	1
BST1	26	1
C1orf228	26	1
CEP55	26	1
EED	26	1
EPX	26	1
FAM173A	26	1
FPR3	26	1
GYS1	26	1
KCNK15	26	1
MAP1B	26	1
NonTargetingControlGuideForHuman_0102	26	1
SLC2A3	26	1
SMCR7	26	1
TLCD1	26	1
TRPV4	26	1
ZNF365	26	1
ARHGEF18	25	1
ATP5S	25	1
CDCA3	25	1
GLIS3	25	1
hsa-mir-196a-2	25	1
hsa-mir-4509-3	25	1
ISG20	25	1
KLRC4-KLRK1	25	1
NAT10	25	1
NonTargetingControlGuideForHuman_0335	25	1
PRSS56	25	1
RAB3IL1	25	1
RNF208	25	1
SEMA7A	25	1
TMEM67	25	1
USP47	25	1
ZBTB7A	25	1
ZNF397	25	1
ZNF467	25	1
ZNF497	25	1
2016-03-06	24	1
ABCG4	24	1
ABLIM3	24	1
ACSS2	24	1
ADRA2A	24	1
BTBD8	24	1
CD302	24	1
FAM127C	24	1
GSTZ1	24	1
hsa-mir-6513	24	1
HTR4	24	1
KIR3DL1	24	1
MEGF6	24	1
NonTargetingControlGuideForHuman_0841	24	1
OTX2	24	1
PDGFD	24	1
PRKAB1	24	1
PTX4	24	1
THBS1	24	1
TLDC1	24	1
WIPF3	24	1
ZC3H12B	24	1
ZNF43	24	1
AKR1B10	23	1
APOBEC3F	23	1
ARSJ	23	1
ATP5G3	23	1
CD80	23	1
CLOCK	23	1
FAM220A	23	1
FZD7	23	1
GALP	23	1
GMEB1	23	1
hsa-mir-3161	23	1
hsa-mir-4496	23	1
hsa-mir-583	23	1
LARP1	23	1
LRRTM1	23	1
LYNX1	23	1
MMP27	23	1
NonTargetingControlGuideForHuman_0199	23	1
NonTargetingControlGuideForHuman_0615	23	1
PGLYRP2	23	1
POM121L2	23	1
RGS9BP	23	1
RIPK4	23	1
SPINT3	23	1
TBC1D10B	23	1
AGK	22	1
C17orf80	22	1
C9orf69	22	1
CCDC106	22	1
CHAF1B	22	1
COL27A1	22	1
COPS4	22	1
CRYBB2	22	1
FAM105B	22	1
FBXL5	22	1
hsa-mir-146a	22	1
hsa-mir-770	22	1
KIAA2018	22	1
KLF3	22	1
KLK2	22	1
MAGEA2B	22	1
MAP3K1	22	1
NAT2	22	1
OR7G2	22	1
PBXIP1	22	1
PNMA5	22	1
SCAPER	22	1
SLC35E2B	22	1
TMEM59	22	1
BTNL3	21	1
CAPZA3	21	1
EOMES	21	1
ETV5	21	1
FLG	21	1
HIST1H2BC	21	1
hsa-mir-3914-2	21	1
hsa-mir-4251	21	1
ITGA6	21	1
ITGB5	21	1
MAL	21	1
MUC15	21	1
NAP1L2	21	1
NonTargetingControlGuideForHuman_0247	21	1
OR6B3	21	1
PET117	21	1
PNMA6C	21	1
PNPLA2	21	1
RASGRP3	21	1
RHBDL3	21	1
RNF13	21	1
SLC46A2	21	1
TBX20	21	1
TMED1	21	1
ACSL3	20	1
ASL	20	1
B3GALNT2	20	1
CYFIP1	20	1
CYSLTR1	20	1
EDARADD	20	1
EIF3A	20	1
FAM24B	20	1
FAM71C	20	1
FILIP1L	20	1
FOXR1	20	1
GPR128	20	1
hsa-mir-378d-1	20	1
INTS10	20	1
JAG1	20	1
L3HYPDH	20	1
NDUFS3	20	1
NXN	20	1
OR2L2	20	1
PAPSS1	20	1
PRR20E	20	1
REPS2	20	1
SNX17	20	1
TBATA	20	1
TBX15	20	1
TMEM235	20	1
TMEM253	20	1
USP1	20	1
ZFAND1	20	1
ALKBH1	19	1
APLNR	19	1
ASS1	19	1
CCDC88C	19	1
CEND1	19	1
CENPI	19	1
CPEB3	19	1
DAG1	19	1
DEFA6	19	1
FAM134C	19	1
GOLGA6L9	19	1
GPX2	19	1
hsa-mir-1185-2	19	1
IL20RB	19	1
LIN37	19	1
MLF1	19	1
MPZL1	19	1
NEURL1B	19	1
PJA1	19	1
PPCDC	19	1
PRR22	19	1
PTPRE	19	1
PTPRR	19	1
SSR1	19	1
TMEM200A	19	1
TMPRSS11B	19	1
WFIKKN1	19	1
ZFP3	19	1
AHDC1	18	1
BAG6	18	1
COG8	18	1
DNAJC17	18	1
ENTHD2	18	1
GAGE10	18	1
HLA-DOB	18	1
hsa-mir-1911	18	1
hsa-mir-375	18	1
hsa-mir-548i-1	18	1
HSPB3	18	1
LOC100653515	18	1
NSF	18	1
OPN1LW	18	1
OR6V1	18	1
OTUD6B	18	1
RBMY1E	18	1
RPS6KA3	18	1
SPNS2	18	1
TNP2	18	1
TRIM49C	18	1
TTC22	18	1
USP20	18	1
ZNF432	18	1
ZNF787	18	1
AOC3	17	1
AP3D1	17	1
APBB1IP	17	1
C17orf107	17	1
CLDN5	17	1
CNIH2	17	1
GUCA2A	17	1
HIST1H3B	17	1
hsa-mir-3659	17	1
IL11RA	17	1
LRRC45	17	1
MRPS2	17	1
NonTargetingControlGuideForHuman_0518	17	1
NR3C1	17	1
OR4F3	17	1
OR4X1	17	1
PCSK7	17	1
PSAT1	17	1
RARS2	17	1
RFC4	17	1
RIMBP3	17	1
SNX32	17	1
STMN4	17	1
TEAD4	17	1
ZBTB8OS	17	1
ZNF24	17	1
ADRA1B	16	1
ARFGEF2	16	1
BCL9L	16	1
CLIC4	16	1
CTTN	16	1
DLK1	16	1
EVL	16	1
FAM120B	16	1
FAM171B	16	1
FCHO2	16	1
FMR1	16	1
GAD2	16	1
GPA33	16	1
GSTA3	16	1
HAPLN3	16	1
HIST2H2AA4	16	1
HPS6	16	1
hsa-mir-219a-1	16	1
hsa-mir-4658	16	1
KCTD15	16	1
LMNA	16	1
MCF2	16	1
MSI1	16	1
NCAM2	16	1
PRKG2	16	1
PRSS38	16	1
RCOR2	16	1
RRAGB	16	1
SLC25A41	16	1
ST20-MTHFS	16	1
STEAP1	16	1
TCTE1	16	1
TMEM27	16	1
UBE4A	16	1
UNC13B	16	1
VASH1	16	1
VLDLR	16	1
ZNF555	16	1
ZNF7	16	1
ADAMTS2	15	1
BGLAP	15	1
C1QBP	15	1
CAPN6	15	1
CD72	15	1
CLGN	15	1
EHBP1	15	1
FICD	15	1
GDF5	15	1
GNAI1	15	1
GPR22	15	1
GTF2H3	15	1
HIST4H4	15	1
hsa-mir-4330	15	1
IRF2BP2	15	1
LY6G6F	15	1
METTL6	15	1
MRPL10	15	1
NINJ1	15	1
NUDT15	15	1
PTGFRN	15	1
S100A12	15	1
SLC15A1	15	1
ST3GAL3	15	1
TAS2R16	15	1
TRIM46	15	1
TRIM74	15	1
ADORA3	14	1
AKAP5	14	1
AP3B1	14	1
ARHGAP22	14	1
C12orf43	14	1
C9orf92	14	1
CFD	14	1
CYLD	14	1
EVI5	14	1
hsa-mir-521-1	14	1
hsa-mir-548b	14	1
hsa-mir-92a-1	14	1
HSD17B13	14	1
HSPA6	14	1
KHDC3L	14	1
LALBA	14	1
LRCH3	14	1
MLF1IP	14	1
MTM1	14	1
NBR1	14	1
NonTargetingControlGuideForHuman_0774	14	1
PBX1	14	1
PI3	14	1
PKDCC	14	1
PPY	14	1
RELB	14	1
SNX14	14	1
SPIN2A	14	1
TSNARE1	14	1
ZBTB39	14	1
ZNF420	14	1
ZNF570	14	1
ZNRD1	14	1
ABHD3	13	1
AGMAT	13	1
ATP13A5	13	1
BAALC	13	1
CCDC54	13	1
CD55	13	1
CDK5RAP3	13	1
CIRBP	13	1
CNKSR1	13	1
CPA4	13	1
CT47A9	13	1
DLEU7	13	1
DYRK3	13	1
EAF2	13	1
EPT1	13	1
FGF7	13	1
GGTLC2	13	1
hsa-mir-1269b	13	1
hsa-mir-23a	13	1
hsa-mir-3911	13	1
hsa-mir-4688	13	1
IL22RA1	13	1
IQCJ	13	1
KLHL32	13	1
METTL13	13	1
MTFR2	13	1
NonTargetingControlGuideForHuman_0419	13	1
OR6C75	13	1
OSR1	13	1
PAOX	13	1
PKD1L1	13	1
RIC8A	13	1
RPS15A	13	1
SDF4	13	1
SEMA4F	13	1
SERPINA9	13	1
SGK223	13	1
SLC35A4	13	1
SNTN	13	1
SOS1	13	1
SRPK3	13	1
STK33	13	1
STON2	13	1
TEX14	13	1
TLE1	13	1
TMEM181	13	1
TRAPPC5	13	1
TYW1B	13	1
UTS2	13	1
VCX2	13	1
WDR83OS	13	1
ZDHHC9	13	1
ZNF324	13	1
ZNF496	13	1
ADH1B	12	1
AKR1C4	12	1
ARV1	12	1
ATP9A	12	1
BACE1	12	1
C1orf185	12	1
C3orf37	12	1
C5orf48	12	1
C9orf163	12	1
CDH8	12	1
CNTN2	12	1
DDX24	12	1
DOK3	12	1
E2F2	12	1
EDF1	12	1
EXO5	12	1
FARS2	12	1
HIST1H4B	12	1
hsa-mir-3973	12	1
hsa-mir-519a-1	12	1
hsa-mir-8087	12	1
ING3	12	1
ITGA3	12	1
KCTD21	12	1
KIF18B	12	1
KNG1	12	1
LRP12	12	1
LRPPRC	12	1
LRRC55	12	1
MID1IP1	12	1
NonTargetingControlGuideForHuman_0034	12	1
NonTargetingControlGuideForHuman_0228	12	1
NonTargetingControlGuideForHuman_0519	12	1
OR52I2	12	1
PCDP1	12	1
PEX19	12	1
R3HDM4	12	1
SIRPB1	12	1
TBR1	12	1
TPM1	12	1
ZNF180	12	1
2016-09-15	11	1
ABTB1	11	1
AEN	11	1
ATXN1	11	1
BICD1	11	1
BPIFA2	11	1
C19orf67	11	1
CHRNA2	11	1
CKB	11	1
CNPY2	11	1
DDX3X	11	1
ECHDC1	11	1
ELOVL2	11	1
GJA4	11	1
GOLGA6A	11	1
HIST1H2AJ	11	1
hsa-mir-382	11	1
hsa-mir-5582	11	1
HSD17B4	11	1
INHBB	11	1
LGALS16	11	1
LNX1	11	1
LRRC36	11	1
MB21D1	11	1
MEST	11	1
MS4A8	11	1
NonTargetingControlGuideForHuman_0450	11	1
NRIP1	11	1
OR7G1	11	1
PDCD6IP	11	1
PDE9A	11	1
PLEKHG2	11	1
POTEJ	11	1
POU5F1	11	1
PRG2	11	1
PSMA2	11	1
SEC14L4	11	1
SLC17A1	11	1
SLC35D2	11	1
STAT1	11	1
SUPT20H	11	1
TCP11L1	11	1
TESK1	11	1
TMCO2	11	1
TMEM144	11	1
TMEM164	11	1
UHRF1BP1L	11	1
ZNF282	11	1
ZNF320	11	1
AGO1	10	1
AKAP8	10	1
ANKMY2	10	1
AOC2	10	1
ARHGAP18	10	1
ASB1	10	1
BCLAF1	10	1
C16orf90	10	1
CACNA2D3	10	1
CAMSAP3	10	1
CHCHD6	10	1
CHRNA1	10	1
CHST9	10	1
CLDN1	10	1
CLRN2	10	1
CMYA5	10	1
CREG2	10	1
CTAGE5	10	1
CYP4F8	10	1
DDX5	10	1
DICER1	10	1
E2F3	10	1
FOXD4L5	10	1
GDF2	10	1
GTF2H2C	10	1
GYG1	10	1
hsa-mir-1250	10	1
hsa-mir-1289-1	10	1
hsa-mir-30e	10	1
hsa-mir-3606	10	1
hsa-mir-5197	10	1
hsa-mir-548au	10	1
hsa-mir-6773	10	1
JMJD7-PLA2G4B	10	1
KLHL9	10	1
LOC643037	10	1
MDC1	10	1
NBEAL2	10	1
NLRC4	10	1
NonTargetingControlGuideForHuman_0321	10	1
NonTargetingControlGuideForHuman_0818	10	1
NPPA	10	1
PCDH10	10	1
PDE4D	10	1
POLR3H	10	1
PRDM7	10	1
PSG9	10	1
RBFOX1	10	1
RBP5	10	1
RNF185	10	1
RNF223	10	1
RTDR1	10	1
SERTM1	10	1
SLBP	10	1
SLC25A4	10	1
SPDYC	10	1
SPIN3	10	1
SPOCK2	10	1
SSX2B	10	1
TCTEX1D1	10	1
TET2	10	1
TIMMDC1	10	1
TMEM158	10	1
TNFRSF6B	10	1
UCN3	10	1
VIMP	10	1
ZDHHC6	10	1
ZKSCAN4	10	1
ZMIZ1	10	1
ZMYM5	10	1
ZNF626	10	1
ZNF799	10	1
ACOT8	9	1
ACTRT1	9	1
ANAPC10	9	1
ANKRD13C	9	1
ATP6V0D1	9	1
ATP6V0E1	9	1
C16orf72	9	1
CALB1	9	1
CD7	9	1
CNTNAP1	9	1
CTBS	9	1
CYB5R1	9	1
DBNDD1	9	1
DUSP10	9	1
EVA1A	9	1
FAM171A2	9	1
FCER1G	9	1
FUT6	9	1
GCKR	9	1
GLI1	9	1
GNG8	9	1
GPS2	9	1
GRINA	9	1
GSPT2	9	1
GTPBP6_Y	9	1
GUCY1A2	9	1
HMOX2	9	1
HS6ST1	9	1
hsa-mir-3677	9	1
hsa-mir-3917	9	1
hsa-mir-4447	9	1
hsa-mir-5100	9	1
hsa-mir-6133	9	1
hsa-mir-6716	9	1
hsa-mir-6758	9	1
hsa-mir-769	9	1
hsa-mir-8052	9	1
HTRA4	9	1
IL36B	9	1
IRS4	9	1
KCTD6	9	1
KRTAP16-1	9	1
MFGE8	9	1
MGST2	9	1
MYO7A	9	1
MZT2B	9	1
NAA40	9	1
NPAS2	9	1
NPL	9	1
OR5AS1	9	1
OR8G5	9	1
P2RY2	9	1
PANX1	9	1
[truncated: 2,382 more rows]

## Sheet: Stx2_R2
Gene	Number of NGS reads	Number of sgRNA
LAPTM4A	193634	6
A4GALT	144349	6
SLC35A2	37078	6
UGCG	33387	5
B4GALT5	12949	6
TMEM165	11979	5
KIAA0922	6289	1
CLPTM1	4607	1
NICN1	3442	1
NOC2L	3359	1
SULT1A2	3347	3
SFTA3	2785	3
hsa-mir-5708	2777	1
ZNF396	2671	3
DBNL	2508	1
OFD1	2437	1
FGD5	2389	2
CFI	2284	1
HIST1H3A	2266	1
AP3S1	2213	1
C17orf50	2178	1
NELFE	2126	2
LSMEM2	2119	2
KAT7	2111	2
RBM45	2088	2
ZNF726	2048	1
CLDN7	2042	1
PDZK1IP1	1976	2
MRPL33	1939	2
GML	1934	2
LARP1B	1840	4
HIST1H3E	1828	1
CNTROB	1745	1
NRG2	1737	1
LIAS	1733	1
SPTLC2	1713	3
CPS1	1713	2
HP1BP3	1703	1
CDX4	1652	1
ARSH	1626	2
IGF2BP3	1617	1
CNFN	1597	1
LSM2	1583	1
MAPK12	1581	2
ACP2	1510	3
IL10RB	1490	3
RAB5A	1481	2
GALNT9	1471	1
PODNL1	1464	4
METAP1D	1434	2
SPRED1	1390	1
CA9	1386	2
AQP6	1379	3
NME1	1374	1
C6orf99	1355	2
OR6C70	1348	1
IDS	1340	2
SMU1	1334	1
TADA1	1322	1
OSBPL2	1302	2
RFESD	1300	1
SLC45A4	1296	1
PLGLB2	1291	1
TRPM1	1278	1
TM9SF2	1266	4
CRIPAK	1262	2
GRHL3	1253	4
GOLT1A	1241	1
S100A6	1237	2
RIC3	1232	1
GJA9	1227	2
HIST1H3D	1226	1
NonTargetingControlGuideForHuman_0743	1224	2
GFOD1	1195	1
SCNN1A	1178	2
APOC3	1174	3
GNRH1	1174	1
LMO2	1170	1
WISP3	1164	4
C2orf16	1155	1
hsa-mir-4759	1149	2
MT1A	1146	1
MAGEB2	1139	1
USP17L5	1137	3
PSMD2	1134	1
NCOA2	1123	1
DCUN1D5	1111	2
PAIP2	1094	2
CHN1	1087	1
NAP1L3	1085	2
LANCL2	1081	2
TCERG1L	1070	2
CAMK1G	1069	2
JAKMIP2	1067	1
FAM210B	1061	2
TNFAIP6	1047	2
TSHZ2	1028	3
COL4A6	1021	2
NFATC2IP	1013	1
FST	1002	3
KRT36	998	1
ZHX3	980	2
PIM2	963	2
CFHR3	961	2
TEX13B	952	2
PROP1	952	1
IRGM	945	1
WDR5B	933	2
INSL3	928	1
KAT8	907	3
NonTargetingControlGuideForHuman_0841	905	1
DIRC2	899	1
RAPGEF4	898	1
HYAL3	877	1
CEACAM8	870	2
ZNF382	870	2
ZNF749	858	2
SREK1IP1	847	1
SEMG2	838	1
SH3RF2	833	1
ZNF526	831	1
MT1B	815	2
KRT73	807	1
CRTAM	803	2
STIL	801	1
ADRM1	787	1
RPL32	786	1
CPLX4	782	4
IFIT2	781	2
BMP1	767	3
GCNT2	764	1
KANSL1	752	1
HPCA	740	2
NNAT	735	1
hsa-mir-548s	732	2
ATF7IP	731	4
ZNF598	729	2
EFNA5	724	1
ERBB2	718	1
TMEM8B	714	4
LOC100130357	712	2
C10orf53	704	1
SCT	703	3
POPDC3	702	2
LOC100144595	683	1
SLC38A10	680	3
TNC	672	4
MTFR2	649	1
NonTargetingControlGuideForHuman_0135	642	1
FBXL18	636	1
NonTargetingControlGuideForHuman_0201	624	2
RPS21	623	1
CYBB	620	1
AK2	619	2
hsa-mir-378j	618	1
MFSD9	618	1
GYPE	616	1
RPA1	616	1
CASP4	613	2
VPS35	610	1
MECOM	609	5
TP73	609	1
CLECL1	606	3
TEX9	600	2
AGAP8	600	1
TRA2B	599	2
BTBD7	597	1
LRG1	595	1
FAM25C	594	1
TRIML1	593	1
RPL35A	587	1
SMOC2	586	2
GNGT2	586	1
NDUFA4	586	1
KIAA1199	580	2
RBFOX2	576	1
hsa-mir-1295b	573	2
SPN	572	1
LDOC1L	570	3
SLC25A37	566	1
SPTSSA	565	4
FGL2	564	3
SERPINA11	563	1
FBXO3	560	3
TBC1D3H	560	1
CLDN19	558	1
SLU7	558	1
CLN8	557	1
CBLN3	555	4
MATK	555	2
COPS4	553	1
GAS8	553	1
NAT10	538	2
PIP5K1A	536	1
CWC15	531	3
FOXI2	525	1
SV2C	523	2
HSF2BP	522	1
SFTPB	520	1
LOC100288524	519	1
TMEM207	518	1
IFITM10	517	2
CSF2	511	2
ZIK1	511	2
TYW5	509	3
DSCAM	506	3
ATG3	504	4
FAM110C	503	2
WBSCR22	501	2
KAT6A	499	2
N6AMT2	493	3
HIST1H1C	493	1
hsa-mir-5089	492	1
KIF21B	492	1
ZNF675	491	4
SLC6A5	491	2
SPPL2C	491	1
VENTX	489	2
CDK16	488	3
FGF13	484	2
FAM81B	482	2
KLHL35	479	2
METTL21C	473	1
ZNF408	472	2
PLD5	466	1
RTN1	466	1
HIST1H2BN	465	1
SC5D	463	1
SLC9A9	459	1
GPR149	458	2
DEAF1	458	1
STARD3NL	455	2
GJB4	455	1
SAMHD1	454	1
CCNB1IP1	451	2
GOT1	451	2
ZBTB20	451	2
PDX1	450	1
TPM4	449	3
KCNC1	448	2
KCNMB2	446	1
SIGLECL1	444	2
ZNF225	444	2
DGKB	441	1
MYO7B	435	1
FAM46D	432	1
HTRA3	428	1
CNNM1	427	1
S100Z	424	2
NUDT16L1	423	1
hsa-mir-3917	421	1
HNRNPA2B1	420	2
NOTUM	419	1
hsa-mir-613	418	1
C16orf97	412	2
ATE1	412	1
EDEM3	409	2
UNC79	408	2
AP4B1	404	1
MVB12B	403	1
MORN3	401	3
hsa-mir-382	401	1
ARCN1	399	2
DPF3	393	2
UXS1	390	3
CISH	389	1
TEKT3	388	2
PHYKPL	388	1
AKNA	384	2
EML5	384	1
ARVCF	381	3
ZNF624	379	2
SKIV2L	378	3
IGFBP3	378	2
C4orf21	377	1
UBR4	376	2
RPUSD1	376	1
NDFIP2	375	2
NonTargetingControlGuideForHuman_0241	375	1
2016-12-01	374	2
GPRC6A	370	1
ZNF557	370	1
EPCAM	367	2
OR6C75	366	1
CDYL	365	3
ARHGAP44	363	2
MDN1	363	2
STK11IP	362	1
BMP7	361	1
MAP2K7	361	1
NPIPA3	360	3
PPP4R2	360	1
RGS20	358	4
HBE1	357	1
RPRD1B	355	1
LBH	353	2
MSH6	352	4
ELOVL4	351	2
TPO	351	2
FGF9	350	4
hsa-mir-3714	350	1
UBE2I	348	2
ABHD6	348	1
RBP3	345	1
CTAG2	344	1
COG1	341	3
MEF2BNB-MEF2B	339	2
FXYD3	339	1
hsa-mir-5681b	339	1
MBD3	338	2
FAM129A	335	2
MYZAP	331	1
RNF167	329	2
ZNF551	328	2
FERMT2	327	2
hsa-mir-4682	322	2
TBR1	322	2
LIG4	322	1
MTERFD1	322	1
NXF5	321	2
MAGEE1	321	1
POPDC2	320	3
STEAP1	318	2
DCP2	317	2
CASC3	316	1
ZSWIM1	316	1
C19orf71	313	3
TTLL6	312	1
ZSCAN22	309	2
SLC41A2	307	3
C14orf182	307	1
NME4	306	2
NonTargetingControlGuideForHuman_0862	306	2
PI16	306	1
ECM1	305	2
CCRN4L	305	1
hsa-mir-4310	305	1
NBR1	304	2
UNC93B1	304	2
RPAP3	303	2
ZNF44	302	2
NSFL1C	301	3
PSG8	301	1
FAM177A1	299	1
FSCN1	298	3
CHRNA1	298	1
DDTL	297	2
hsa-mir-380	297	1
MSI1	296	1
PCCB	295	1
TSPAN31	294	2
PINK1	293	2
FRMPD2	292	2
NEDD9	291	2
SETD1A	290	2
TMEM121	290	2
MANEA	289	1
ZNF616	287	3
LRRN4	287	1
MAGEB16	286	2
PQBP1	285	5
CACNA1I	285	2
ERMP1	285	2
LGALS13	285	2
PAXBP1	284	1
DGCR6	281	1
hsa-mir-520h	280	1
RBM27	280	1
LY75-CD302	277	3
ZNF43	277	2
SLC6A17	276	2
COG4	273	3
hsa-mir-4715	272	1
PURB	272	1
SLC8A2	272	1
HMG20A	271	1
SLC2A9	270	2
ANKRD33B	269	2
USP47	269	1
COL27A1	268	2
ANKRD54	268	1
RPL18	268	1
C7orf33	267	1
PROM1	267	1
FAM209A	266	2
CHL1	265	1
ST20-MTHFS	265	1
PTCH1	264	2
UCP2	264	1
LAYN	263	2
PPIB	263	1
CYC1	262	2
THRA	262	1
CCDC25	261	2
NEUROD1	260	1
OR8K5	260	1
ZNF649	260	1
SALL3	259	1
TEX12	259	1
TCEB1	258	1
UGT1A9	257	5
NID1	257	2
ALDH3B1	256	1
CCL28	256	1
OR10G4	255	3
UBQLN4	255	1
GPAT2	253	2
IMMT	253	1
IL5	252	2
PRKCD	252	1
RIPK3	251	3
AHSP	251	1
HLA-E	251	1
IFNG	249	2
CLCN5	249	1
TTC26	248	2
ACSS2	248	1
NTF4	247	2
TIMM21	247	2
CRYGD	247	1
KCNK15	247	1
TMOD4	247	1
hsa-mir-452	246	2
MID2	246	2
YDJC	245	2
ACRBP	245	1
NonTargetingControlGuideForHuman_0974	244	1
CASZ1	243	2
OR1E1	243	2
TRIM28	242	4
CDON	242	3
ZNF221	242	1
LIM2	241	1
ATP6V0A2	240	1
MON1A	240	1
PDE6A	240	1
KIAA1210	239	4
MEF2A	238	2
TGIF2-C20orf24	238	1
NonTargetingControlGuideForHuman_0359	236	2
SPG11	236	1
OR5T2	235	3
LEMD1	235	2
SLC25A27	234	3
VRK1	234	1
ZNF99	234	1
TMEM45A	233	2
hsa-mir-1302-6	233	1
hsa-mir-3144	233	1
NTNG1	233	1
WDR48	232	2
MORC4	232	1
NonTargetingControlGuideForHuman_0878	232	1
AZU1	231	1
PIFO	231	1
ZDHHC1	231	1
B9D2	229	2
HIST1H2AJ	227	1
FAM103A1	226	4
PGBD2	226	1
TBL1XR1	225	2
PUS1	225	1
HDAC5	224	2
DHRS11	223	2
PHLPP1	223	2
MEPCE	222	1
NRG3	222	1
B4GALT1	221	2
CCDC71	221	2
GFAP	221	1
ASL	220	1
DCLK3	220	1
DCAF4L2	219	4
SETDB1	219	2
STARD6	219	2
PM20D2	218	3
NFATC2	218	2
TMC6	217	2
SCNN1B	216	2
PIGO	215	3
NRG1	215	1
NARS	214	2
SPTLC1	213	3
SNX24	213	2
COL16A1	212	1
CRB2	212	1
CTR9	212	1
hsa-mir-3690-2	212	1
PAPD4	211	3
SNX20	211	2
CHST11	211	1
OR8B12	211	1
MLC1	210	3
EREG	210	1
hsa-mir-1258	209	1
KIF26B	208	2
DEPDC1B	208	1
TMED3	208	1
EMR3	207	1
IRX1	207	1
PLEKHG7	207	1
KIAA1549L	206	3
CENPJ	206	2
DRAM2	206	2
UBE2Q2	205	1
MS4A4A	204	3
RPL26L1	204	2
IGSF1	204	1
ODAM	204	1
TMED5	203	2
OR5M3	202	2
MRPL44	202	1
PLXNA3	202	1
C16orf71	201	2
EIF1	201	1
STAC2	201	1
MSX2	200	1
PLEKHA8	200	1
TMEM82	200	1
UGP2	199	4
KRT71	199	3
KCND2	199	2
SLC7A10	199	2
YY2	199	2
FHOD1	199	1
TRAPPC12	197	1
ADAM17	196	1
KIF13B	196	1
HIST2H3A	194	1
PDSS1	194	1
DTD2	193	4
FRMD8	193	2
KRTAP4-2	193	2
CMTM1	193	1
PRR7	192	2
ZNF24	192	2
SH2D4A	192	1
TMOD2	192	1
COL8A2	191	2
TRIM37	191	1
TP53TG3C	189	2
HOMER1	188	2
DOLK	187	2
ABHD16B	186	2
GSTA5	186	2
ITGA2	186	2
NonTargetingControlGuideForHuman_0962	186	2
ADPRHL2	186	1
GXYLT2	186	1
HIST1H2AH	186	1
IGSF22	184	2
KRTAP20-3	184	1
MELK	184	1
BCL9L	183	2
C9orf171	183	2
PANK3	183	2
FAM46C	182	2
CHST15	182	1
GPR31	182	1
H2AFV	182	1
SH3BGRL2	181	3
SI	181	2
AK9	181	1
BNIP2	181	1
RSF1	180	4
TFDP3	179	3
LRRC14B	179	2
FAM76B	179	1
REM1	179	1
SCP2D1	179	1
PLEKHG4B	177	3
ZBTB10	177	1
GTSE1	176	3
FGF7	176	2
SHC3	176	1
ESRP1	175	2
hsa-mir-3913-2	175	2
PTGDR2	175	2
SLC1A3	175	2
hsa-mir-1915	175	1
hsa-mir-519a-1	175	1
FAM151A	174	3
SMG1	174	3
LYN	174	1
RP2	174	1
TPTE	174	1
FRMPD4	173	3
ADRA2A	173	2
ADAM9	173	1
CBX6	173	1
LY96	173	1
NonTargetingControlGuideForHuman_0446	173	1
TCERG1	173	1
PCDHGC5	172	4
RNMTL1	172	2
CPEB3	172	1
MED19	172	1
PRDM11	170	2
PRKAR2A	170	2
ACP6	170	1
ATP8A1	170	1
SHOX2	168	3
HMGCLL1	168	1
PHF15	167	3
DNASE2B	167	2
HMHB1	167	2
MRPL30	167	2
CXCL6	167	1
LFNG	166	1
SNX29	166	1
PHKA1	165	3
TPMT	165	2
LIMS3L	165	1
C12orf52	164	3
GADD45A	164	2
TRAF1	164	2
WDR41	164	1
FGF19	163	2
RNF149	163	1
ARL1	162	2
CCDC178	162	1
GOLGA8A	162	1
FLRT1	161	2
STIM1	161	2
PAAF1	161	1
hsa-mir-5691	160	1
KIAA1614	160	1
SAMD3	159	2
USP17L22	159	2
ASPHD2	159	1
C2orf27B	159	1
ETFDH	159	1
B4GALT4	158	2
FANCM	157	2
LYNX1	157	1
ZNF2	157	1
A1BG	156	1
ABHD8	155	2
BTF3L4	155	2
RHEB	155	2
ZBTB38	155	2
RNF212	155	1
ZFPM2	155	1
COG7	154	3
ITGAV	154	3
PINX1	154	2
RIC8B	154	2
TLE6	154	2
BZW2	154	1
FRZB	154	1
hsa-mir-7845	154	1
hsa-mir-876	154	1
hsa-mir-9-2	154	1
LOC730159	153	3
PHF20L1	153	3
PRB4	153	3
RYBP	153	2
MAGI3	152	2
SYCP1	152	2
SPATA17	152	1
KCNJ14	151	2
NOL6	151	2
MLANA	151	1
PADI6	151	1
RAD17	151	1
ARRDC3	149	3
CLEC4E	149	2
ARMC8	149	1
COLEC10	149	1
NTS	149	1
FCRL5	148	4
hsa-mir-630	148	2
SEPP1	148	2
CSHL1	148	1
DPEP1	148	1
RNF44	148	1
VSTM4	147	4
ZNF676	147	3
EGFR	147	1
INO80C	147	1
MRPL53	147	1
PLA2G3	147	1
PVRL3	147	1
SGK2	147	1
PDCL	146	2
NPRL2	146	1
SCAF11	146	1
SLC25A13	146	1
TRIM73	146	1
CASP3	145	1
C7orf60	144	2
SPATA7	144	2
TIGIT	144	2
C6orf47	144	1
GOLM1	143	1
LGI3	143	1
OR8G5	143	1
SMYD5	142	3
FAM122A	142	2
TMEM170A	142	2
hsa-mir-124-2	142	1
TCEAL5	141	4
RCCD1	141	3
IL9R_Y	141	1
YPEL2	141	1
EDNRB	140	2
PDIA4	140	2
BMP2K	140	1
LRFN1	140	1
ABLIM2	139	3
ANGPTL4	139	2
FAM171B	139	2
GAB4	139	1
LNX1	139	1
PARVA	139	1
RANBP6	138	2
TMEM65	138	1
PLA2G2A	137	2
CCNJL	136	2
IL7	136	2
hsa-mir-145	136	1
RNF141	136	1
TXNDC12	136	1
IMPG2	135	2
ATP2C1	135	1
C1orf141	135	1
MYO18A	135	1
PJA1	134	2
SNCB	134	2
TTYH1	133	3
hsa-mir-4494	133	2
GUCY1A2	133	1
SAMD11	132	3
UBE2F	132	2
ZNF365	132	2
C20orf195	132	1
FMO4	132	1
NAPEPLD	131	3
OR8U8	131	2
LOC100129083	131	1
UBR1	131	1
CLDN1	130	1
ITGB1BP1	130	1
MEGF9	130	1
LDLRAD1	129	3
MAPKBP1	129	3
CYP2C19	129	1
TMEM200A	128	3
SLC25A43	127	2
TMEM164	127	2
TRIM56	127	2
AMER3	127	1
hsa-mir-4801	127	1
URB1	127	1
CNOT6L	126	2
LAMP3	126	2
PANX1	126	2
CCNL2	126	1
KLHL40	126	1
RECQL	126	1
S100A3	126	1
SIRT1	126	1
OR6B3	125	3
USP12	125	3
GRP	125	2
RSPH3	125	1
ZDHHC9	124	3
ACSL3	124	2
ANKDD1B	124	2
CYP11B2	124	2
DNAJC1	124	2
ZNF326	124	2
ZNF610	124	2
ELF2	124	1
KLHL36	124	1
CELF2	123	2
PTS	123	2
LCE3C	123	1
NUDT12	123	1
ATP6V1C2	122	3
CHIC1	122	2
hsa-mir-6504	122	2
EML1	122	1
ISY1-RAB43	122	1
IVD	122	1
OR7C1	122	1
FAP	121	3
EAF2	121	2
FAM72D	121	2
MEGF6	121	2
NF1	121	2
ABCC3	121	1
AHNAK	121	1
KIR2DL3	120	2
SOX12	120	2
ARPC5L	120	1
BIVM	120	1
GPR112	120	1
KRTAP2-2	120	1
PROC	120	1
SLN	120	1
CBLL1	119	2
DOCK7	119	2
TNFRSF12A	119	2
TRPM3	119	2
C4orf40	119	1
CHST2	119	1
CNPY4	119	1
ANKMY1	118	2
HGS	118	1
PRCD	118	1
C17orf77	117	2
SSX7	117	2
TMEM235	117	2
DNAH10	117	1
IFT140	117	1
MRTO4	117	1
NonTargetingControlGuideForHuman_0301	117	1
SIN3A	117	1
THAP4	117	1
TMEM185B	117	1
VTI1A	117	1
GLT1D1	116	2
OR5B12	116	2
DEFB105B	115	3
NDUFB5	115	3
RASGEF1A	115	2
RCAN1	115	2
hsa-mir-4258	115	1
PITPNA	115	1
SFTA2	115	1
GMEB1	114	3
MAP4K3	114	2
MYCBP	114	2
AZIN1	114	1
NOL3	114	1
SOX14	114	1
EMC6	113	5
CNN1	113	2
CNTN3	113	1
SAP30L	113	1
TXNDC9	113	1
ADAMTS5	112	3
PPP1R1C	112	3
CETN3	112	2
OLFML2A	112	2
SORL1	112	2
ZBTB17	112	2
OR2AT4	112	1
CDS1	111	3
CT47B1	111	3
OR2F2	111	2
SCGB3A2	111	2
AP3M2	111	1
ARHGAP40	111	1
hsa-mir-4303	111	1
PRPS1	110	2
DNAJC21	110	1
hsa-mir-3658	110	1
MGARP	110	1
CYP1A1	109	3
MTF2	109	3
SRPK3	109	2
TOX3	109	2
ZBTB2	109	2
ZNF546	109	2
C14orf2	109	1
DUSP8	109	1
OR56A1	109	1
ST8SIA6	108	3
SNAPC4	108	2
LRRIQ4	108	1
MAP2K6	108	1
MRPS27	108	1
N4BP3	108	1
TEX13A	108	1
TRPM8	108	1
BCL11A	107	2
ERRFI1	107	1
MC1R	107	1
CEP76	106	3
HFE2	106	3
hsa-mir-6838	106	1
PHF19	106	1
QPCTL	106	1
SLC35A1	106	1
SNX14	106	1
ELOVL7	105	3
ZNF284	105	3
FUZ	105	2
NAA40	105	2
C7orf73	105	1
PTCD2	105	1
ZBTB1	104	3
JAK2	104	2
SCAMP5	104	2
CACNB3	104	1
HS3ST4	104	1
LRP12	104	1
RALGAPA2	104	1
DOT1L	103	2
LRP2	103	1
MUS81	103	1
OR10Z1	103	1
TPPP	103	1
CD1B	102	3
CD55	102	3
TRIM49C	102	3
HSPH1	102	2
PAX5	102	2
PIGB	102	2
SLC39A2	102	2
TMCO2	102	2
FAM24B	102	1
GDF7	102	1
LOC81691	102	1
NXF3	102	1
PLEKHA1	102	1
RNLS	102	1
SERPINB13	102	1
TCF12	102	1
SEZ6L	101	2
GPX5	101	1
INTS4	101	1
NDUFAF5	101	1
SPINK4	101	1
DNAAF3	100	2
hsa-mir-4265	100	2
CADPS2	100	1
CD79A	100	1
IGDCC3	100	1
TAL1	99	3
TOP1MT	99	3
DEFB106B	99	2
FBF1	99	2
NT5DC1	99	2
HLF	99	1
HOXB1	99	1
SLC4A8	99	1
KHDRBS1	98	3
RNASEK	98	3
TNNC2	98	2
AIF1L	98	1
C4orf19	98	1
TCIRG1	98	1
RER1	97	3
CASKIN1	97	2
hsa-mir-3684	97	2
AKAP10	97	1
CTSO	97	1
FFAR4	97	1
hsa-mir-4789	97	1
KRTAP10-3	97	1
NDUFAF3	97	1
OR4C15	97	1
PARS2	97	1
TSSC4	97	1
OR5J2	96	4
C5orf54	96	2
CKAP2	96	2
AUNIP	96	1
CHKB	96	1
NHLRC1	96	1
ART4	95	2
NRP2	95	2
CAMKMT	95	1
IGFBP1	95	1
PTRH2	95	1
TMC8	95	1
HNF1A	94	3
OR2K2	94	3
DAK	94	2
H2AFB3	94	2
APPBP2	94	1
DSG3	94	1
FBXO27	94	1
KPNB1	94	1
ODF3B	94	1
SSTR5	94	1
OSTN	93	3
CALML4	93	2
LMAN1	93	2
PATE2	93	2
PKN2	93	2
ACAP3	93	1
hsa-mir-520e	93	1
PRICKLE2	93	1
DDX26B	92	2
KRTAP19-5	92	2
NonTargetingControlGuideForHuman_0008	92	2
VGLL3	92	2
HIST1H4I	92	1
ITPKC	92	1
KLHL10	92	1
MAPK9	92	1
MT1F	92	1
PHAX	92	1
KCNH3	91	2
NonTargetingControlGuideForHuman_0276	91	2
GRM5	91	1
hsa-mir-7109	91	1
GSK3A	90	3
CAP1	90	2
CNTD1	90	2
CXorf66	90	2
HOXB7	90	1
HS3ST2	90	1
hsa-mir-596	90	1
MTCP1	90	1
NEDD8-MDP1	90	1
RIC8A	89	3
ECHS1	89	2
KHDC3L	89	2
RND1	89	2
SNTG1	89	2
TRPM4	89	2
ADCY1	89	1
IFI27L1	89	1
IHH	89	1
SLC25A16	89	1
STX19	89	1
hsa-mir-4478	88	3
IKZF2	88	3
MUC4	88	2
CD276	88	1
CLTC	88	1
KIT	88	1
SBK2	88	1
ADPRM	87	3
C22orf24	87	3
CCND3	87	3
GGCX	87	3
PEAK1	87	2
TTC19	87	2
GMFB	86	2
NAA38	86	2
SET	86	2
C1orf116	86	1
CNTNAP3	86	1
hsa-mir-4484	86	1
LAMP1	86	1
PHF10	86	1
PSME2	86	1
RFXAP	86	1
SUMO1	86	1
TIPIN	86	1
DPF2	85	4
HEMGN	85	3
ACSM1	85	2
GLYATL3	85	2
IL27RA	85	2
NonTargetingControlGuideForHuman_0599	85	2
ZBTB45	85	2
CHD4	85	1
FLG	85	1
hsa-mir-4460	85	1
LY9	85	1
OTC	85	1
PTRHD1	84	3
B3GAT1	84	2
FAM20A	84	2
OR2AE1	84	2
ATRNL1	84	1
GYLTL1B	84	1
hsa-mir-520c	84	1
LRFN4	84	1
XRCC4	84	1
COG3	83	4
SIGLEC5	83	3
SPICE1	83	3
JARID2	83	2
LPHN1	83	2
RBP7	83	2
ATF6B	83	1
FGFR1OP2	83	1
JMJD4	83	1
KLK14	83	1
NEO1	83	1
NRBF2	83	1
PAMR1	83	1
TAPBP	83	1
INTS10	82	2
TRPC1	82	2
HIST1H4C	82	1
KALRN	82	1
KCNF1	82	1
MRGPRX1	82	1
PMM1	82	1
STC1	82	1
SUPT3H	82	1
CCDC60	81	3
GPR64	81	3
NUCB2	81	3
HNRPDL	81	2
NonTargetingControlGuideForHuman_0941	81	2
RAB3GAP1	81	2
CDK5	81	1
CKAP4	81	1
EXD2	81	1
SECTM1	81	1
ANO7	80	2
NFIC	80	2
PLSCR1	80	2
AMZ2	80	1
BOC	80	1
CENPB	80	1
FASTKD3	80	1
hsa-mir-4639	80	1
SLC18B1	80	1
THUMPD1	80	1
VIPR1	80	1
LRRC39	79	4
CDK4	79	3
DNAJC27	79	3
KRTAP22-2	79	2
LDLR	79	2
RBM17	79	2
MRPL1	79	1
NEFM	79	1
PDE7A	79	1
RRBP1	79	1
ZNF439	79	1
CYTH2	78	3
SESN3	78	3
CSNK2B	78	2
hsa-mir-4667	78	2
OR51G2	78	2
RCBTB1	78	1
TOPBP1	78	1
IKBIP	77	3
C17orf89	77	2
CACNG8	77	2
EPB41L2	77	2
HJURP	77	2
SIGLEC6	77	2
TAAR5	77	2
TLE4	77	2
AMH	77	1
RAB31	77	1
TRMT61A	77	1
SPDYE6	76	4
AXL	76	2
C1orf172	76	2
HERPUD2	76	2
IRF4	76	2
LTA4H	76	2
SUCLG2	76	2
TMBIM1	76	2
BAI2	76	1
CD247	76	1
EHMT2	76	1
GPHA2	76	1
KLHL8	76	1
PI4KA	76	1
RPL10	76	1
SLC30A3	76	1
THEMIS	76	1
GBP3	75	3
GDF3	75	3
C1QTNF4	75	2
MADD	75	2
MAGED4B	75	2
SAAL1	75	2
SLC52A3	75	2
TPGS1	75	2
hsa-mir-4529	75	1
MRPS7	75	1
NDUFB1	75	1
SESN2	75	1
SFT2D1	75	1
ZXDA	75	1
BAG4	74	3
AGPAT4	74	2
AMY1B	74	2
INVS	74	2
APOBEC3A_B	74	1
ETV5	74	1
FBXL13	74	1
GBP5	74	1
LRRC8B	74	1
NEXN	74	1
SH3D19	74	1
ZFAND2B	74	1
VAV3	73	3
BRAF	73	2
GOLGA6L9	73	2
HIST1H2AB	73	2
OTUD6B	73	2
CA12	73	1
EPPK1	73	1
FGFBP2	73	1
hsa-mir-8069	73	1
SMARCD2	73	1
TMEM63C	73	1
LOC100129924	72	4
SPPL3	72	4
IL1RN	72	3
HGF	72	2
PTPRE	72	2
SLC35F6	72	2
CTTNBP2NL	72	1
FAM120AOS	72	1
MAN2B2	72	1
OIP5	72	1
COPB2	71	4
MAPRE1	71	4
NOMO3	71	3
CD80	71	2
DDX5	71	2
FIGN	71	2
GABBR2	71	2
TGIF1	71	2
ZNF347	71	2
ZNF791	71	2
ANGPTL2	71	1
C1orf63	71	1
CTNNB1	71	1
hsa-mir-3202-2	71	1
RNF39	71	1
SYN3	71	1
TNFRSF11A	71	1
TSHZ3	71	1
U2AF2	71	1
VAMP1	71	1
RHOC	70	5
ETAA1	70	3
FAM154A	70	3
JAZF1	70	3
COG5	70	2
TCEB3B	70	2
HSDL1	70	1
RSPH6A	70	1
UROS	70	1
ANKRD42	69	4
PKN1	69	3
SMAD1	69	3
ITGA8	69	2
KBTBD3	69	2
MFNG	69	2
SEPHS1	69	2
C14orf159	69	1
C5orf55	69	1
HIST1H1D	69	1
hsa-mir-762	69	1
MOB3C	69	1
RIPK1	69	1
SPRR1B	69	1
TMEM27	69	1
ARID4A	68	3
ZNF485	68	3
BCMO1	68	2
CLK3	68	2
IDUA	68	2
LONP2	68	2
LSM5	68	2
RGS19	68	2
SMARCA2	68	2
TMPPE	68	2
BABAM1	68	1
CHAF1B	68	1
CRB3	68	1
DCUN1D1	68	1
FAM189B	68	1
FAM228A	68	1
hsa-mir-143	68	1
NonTargetingControlGuideForHuman_0286	68	1
NonTargetingControlGuideForHuman_0474	68	1
NonTargetingControlGuideForHuman_0906	68	1
PSMD11	68	1
SPATA21	68	1
SYCE1	68	1
GCSAM	67	4
STYX	67	4
DBT	67	3
ALCAM	67	2
CHADL	67	2
KIAA1715	67	2
LAMC2	67	2
SCAND3	67	2
SCMH1	67	2
SIT1	67	2
C16orf95	67	1
F3	67	1
hsa-mir-3153	67	1
MC2R	67	1
MCL1	67	1
NEK3	67	1
SLC13A3	67	1
ZFHX3	67	1
AKR7A2	66	3
C2orf62	66	2
CLASP1	66	2
DGKD	66	2
DUSP27	66	2
FBXL6	66	2
HOXD3	66	2
OR4A15	66	2
PAX7	66	2
CAPS	66	1
COMMD3-BMI1	66	1
NEFH	66	1
OR51Q1	66	1
PTBP3	66	1
RELN	66	1
SELL	66	1
PEX11B	65	3
CCDC174	65	2
CCNG2	65	2
CES4A	65	2
RERE	65	2
VPS53	65	2
ARAF	65	1
C1orf168	65	1
FAM25A	65	1
HMGCL	65	1
OR52I2	65	1
SIX5	65	1
SLC9C2	65	1
UCN3	65	1
WISP1	65	1
ZNF714	65	1
UVRAG	64	4
2016-03-02	64	3
CENPQ	64	3
CSF2RA_Y	64	2
OR8J3	64	2
ZNF462	64	2
AP1S3	64	1
EVI2A	64	1
NonTargetingControlGuideForHuman_0991	64	1
UVSSA	64	1
UNC50	63	4
FERD3L	63	3
GYS1	63	3
TMEM126B	63	3
ADAMTSL2	63	2
CCDC82	63	2
CCNH	63	2
DEFA6	63	2
GSX1	63	2
HRASLS2	63	2
hsa-mir-5007	63	2
MID1IP1	63	2
MTA3	63	2
NonTargetingControlGuideForHuman_0303	63	2
ST3GAL3	63	2
TUBAL3	63	2
ADH7	63	1
CHRNA10	63	1
DDHD1	63	1
hsa-mir-196a-2	63	1
SGSM3	62	3
BTNL3	62	2
C7orf10	62	2
C9orf131	62	2
CASP12	62	2
COL20A1	62	2
LRRC36	62	2
MIIP	62	2
RETN	62	2
SRP19	62	2
TRIM15	62	2
ZBTB46	62	2
ABHD16A	62	1
CPT1B	62	1
GPR180	62	1
LAP3	62	1
LOC100506388	62	1
MEF2BNB	62	1
NonTargetingControlGuideForHuman_0384	62	1
PDLIM5	62	1
PHKG2	62	1
REG1B	62	1
TMEM2	62	1
TTLL7	62	1
DDX39A	61	3
hsa-mir-514a-3	61	3
MBD3L2	61	3
AMPD1	61	2
C4orf46	61	2
OR5A2	61	2
SERP1	61	2
SLC39A11	61	2
C12orf40	61	1
CFTR	61	1
MATN1	61	1
MOB4	61	1
OTUD1	61	1
PTPN6	61	1
SPI1	61	1
TRNP1	61	1
STEAP3	60	4
CA2	60	3
DYRK1B	60	3
KIAA1644	60	3
BRICD5	60	2
CD74	60	2
EDAR	60	2
BLOC1S4	60	1
CLDND1	60	1
hsa-mir-548ab	60	1
MOK	60	1
NonTargetingControlGuideForHuman_0657	60	1
OLFML2B	60	1
ZNF333	60	1
PTN	59	3
C1orf127	59	2
CRLF1	59	2
DEFB4B	59	2
NTRK1	59	2
PIGA	59	2
WDR75	59	2
C6orf163	59	1
CDK5RAP3	59	1
CNOT8	59	1
HIST1H2BI	59	1
HOXC8	59	1
IGBP1	59	1
KPNA4	59	1
MNF1	59	1
PSG3	59	1
RASGRP2	59	1
XKR8	58	4
ARHGEF28	58	3
TOR1A	58	3
BTN2A1	58	2
CALM1	58	2
CRIP2	58	2
HYLS1	58	2
OR56B4	58	2
RAB3GAP2	58	2
TAS2R19	58	2
B3GALT1	58	1
hsa-mir-1302-4	58	1
PORCN	58	1
SRGAP3	58	1
TMEM40	58	1
TRIM25	58	1
ZFP28	58	1
IFIT1	57	4
PARK2	57	3
BET1	57	2
CBX3	57	2
CETP	57	2
CLDN8	57	2
FMR1	57	2
hsa-mir-769	57	2
PBX3	57	2
SLC41A3	57	2
SLCO1B3	57	2
USP1	57	2
C1orf64	57	1
C5orf64	57	1
CCDC113	57	1
CLDN23	57	1
HMOX2	57	1
HSD17B8	57	1
LRP6	57	1
PPP1R36	57	1
RBP5	57	1
RHNO1	57	1
WFDC1	57	1
LIPH	56	3
NPHS1	56	3
OR10AG1	56	3
COPZ1	56	2
FAM124A	56	2
GLRX3	56	2
GPR123	56	2
ITIH4	56	2
JAG1	56	2
KDELR3	56	2
NonTargetingControlGuideForHuman_0796	56	2
SLCO1B7	56	2
SMARCAL1	56	2
SRRM4	56	2
TMEM55A	56	2
ATRX	56	1
C1orf101	56	1
CROCC	56	1
CRYGS	56	1
DDX58	56	1
FAM157A	56	1
HIST1H3I	56	1
NonTargetingControlGuideForHuman_0557	56	1
RMND1	56	1
PPP2R1B	55	4
CARTPT	55	2
FBXO30	55	2
GAGE7	55	2
GNA12	55	2
MOCOS	55	2
OBP2B	55	2
CHD9	55	1
CLEC6A	55	1
DNAJC15	55	1
FAM5C	55	1
FOXD4L5	55	1
hsa-mir-5193	55	1
KLHL30	55	1
MCHR2	55	1
MTL5	55	1
P4HA1	55	1
PNPLA6	55	1
POU3F3	55	1
PRPF8	55	1
TANC1	55	1
ZNF189	55	1
ZNF878	55	1
KIAA1432	54	3
OR4A47	54	3
CUZD1	54	2
GALE	54	2
KCND1	54	2
KRTAP4-12	54	2
LARS2	54	2
MPP6	54	2
RASSF4	54	2
TAX1BP1	54	2
TM7SF3	54	2
ATP6V0D1	54	1
BATF3	54	1
CPSF1	54	1
CYB561D2	54	1
DECR2	54	1
FBXL22	54	1
LAMTOR4	54	1
LOC440243	54	1
LTB4R	54	1
PSORS1C1	54	1
RAB8A	54	1
TMEM26	54	1
WRNIP1	54	1
TDRP	53	3
C10orf54	53	2
CBLB	53	2
CDCP2	53	2
EVL	53	2
FAIM2	53	2
FOXI1	53	2
MEGF11	53	2
PECR	53	2
PISD	53	2
SNX10	53	2
TMUB2	53	2
TSFM	53	2
AIFM2	53	1
C12orf66	53	1
DHX30	53	1
DROSHA	53	1
ERVMER34-1	53	1
GBX1	53	1
hsa-mir-7703	53	1
KRTAP10-5	53	1
MAT1A	53	1
MCCC2	53	1
NonTargetingControlGuideForHuman_0676	53	1
OCLM	53	1
POLR2J3	53	1
SUMO4	53	1
TBC1D21	53	1
C2orf80	52	4
RFPL3	52	3
AICDA	52	2
ANKAR	52	2
CRNN	52	2
CSNK2A3	52	2
HDX	52	2
TOPORS	52	2
GJC1	52	1
KHDC1	52	1
LITAF	52	1
LRIT2	52	1
MAGEA10	52	1
PHB	52	1
QTRTD1	52	1
REXO4	52	1
TCP11L2	52	1
XPO1	52	1
CLDN5	51	4
CSRP2BP	51	4
B3GALNT2	51	3
FOXR2	51	2
MTERF	51	2
PCSK6	51	2
PTPRC	51	2
TRIM64	51	2
WDR83	51	2
LRRFIP1	51	1
LYSMD3	51	1
MRPL2	51	1
NDUFA1	51	1
OLFML1	51	1
PCDHGB5	51	1
SLC1A2	51	1
SLC30A10	51	1
SPTA1	51	1
SYT12	51	1
TANC2	51	1
MLL	50	4
CORO1B	50	3
PEX12	50	3
TTC13	50	3
ATP5S	50	2
EQTN	50	2
PDGFRB	50	2
PDK4	50	2
RBM6	50	2
RNF166	50	2
TBX10	50	2
NAA35	50	1
NAALADL1	50	1
PRKAB1	50	1
PTPLAD1	50	1
SLC30A6	50	1
SYT17	50	1
ZNF812	50	1
LRWD1	49	3
OR2M5	49	2
SYTL2	49	2
CUL5	49	1
FGF21	49	1
NOS2	49	1
PSKH1	49	1
RAB6C	49	1
RPP21	49	1
RRM1	49	1
SMC1A	49	1
SURF1	49	1
GLB1L	48	4
GUCA2A	48	4
PARD3B	48	4
EIF3K	48	3
EMP1	48	3
BAP1	48	2
C6orf120	48	2
ENOX1	48	2
G6PC2	48	2
NR2F2	48	2
PLAC1L	48	2
TFE3	48	2
ACTRT1	48	1
ALOX15	48	1
C10orf95	48	1
C17orf97	48	1
FAM222B	48	1
HOXA4	48	1
hsa-mir-8052	48	1
PCIF1	48	1
QARS	48	1
SPIDR	48	1
TMPRSS12	48	1
VIL1	48	1
CCL20	47	3
PRRG3	47	3
ABRA	47	2
BIVM-ERCC5	47	2
CCDC142	47	2
DCAF7	47	2
DEPDC1	47	2
MAB21L2	47	2
PFDN4	47	2
RBMY1E	47	2
SYN2	47	2
TSEN15	47	2
BBC3	47	1
CMKLR1	47	1
EPPIN-WFDC6	47	1
GNB1	47	1
hsa-mir-3179-3	47	1
PSMB11	47	1
RAB4A	47	1
SEMA4B	47	1
SMCO2	47	1
UBAP2L	47	1
GK5	46	3
ZNF587B	46	3
ZNF630	46	3
ASNSD1	46	2
CA1	46	2
DNALI1	46	2
MRPS36	46	2
PGPEP1L	46	2
PUS7L	46	2
R3HDM2	46	2
SRPK1	46	2
2016-03-07	46	1
ACOT8	46	1
ALDH2	46	1
C20orf144	46	1
GEN1	46	1
GMIP	46	1
HPD	46	1
hsa-mir-548aq	46	1
KRT6C	46	1
MED13L	46	1
OR2G2	46	1
OR2M7	46	1
ORMDL2	46	1
PPY	46	1
SHISA9	46	1
SLC24A4	46	1
TCTE1	46	1
CPVL	45	3
DLST	45	3
DNAJB13	45	3
GFI1	45	3
VBP1	45	3
ALPK2	45	2
ARG2	45	2
C5orf48	45	2
C7orf69	45	2
CD2AP	45	2
COG8	45	2
DIRAS1	45	2
EPHA8	45	2
FAM216A	45	2
GABRA2	45	2
GMPS	45	2
hsa-mir-1292	45	2
HTR1B	45	2
IL6ST	45	2
KRTAP21-3	45	2
LAX1	45	2
MAPK10	45	2
METTL20	45	2
RIMS4	45	2
RTCB	45	2
SHPRH	45	2
SPZ1	45	2
C9orf24	45	1
CTSL2	45	1
DLD	45	1
FBXW12	45	1
LOC389895	45	1
MAGEB4	45	1
NOL7	45	1
RBKS	45	1
REV1	45	1
SEPHS2	45	1
TCL1B	45	1
ZNF776	45	1
KNDC1	44	4
STUB1	44	4
MCM5	44	3
PCDH11X	44	3
ANKRD52	44	2
ASXL1	44	2
DGCR2	44	2
FAM186B	44	2
HIP1	44	2
ICMT	44	2
IZUMO1	44	2
WDR65	44	2
YPEL3	44	2
ZG16	44	2
ADIPOQ	44	1
ARPC1B	44	1
B2M	44	1
FZD6	44	1
GPR161	44	1
hsa-mir-5093	44	1
hsa-mir-6803	44	1
KCNK3	44	1
KHDC1L	44	1
KLF1	44	1
TSGA13	44	1
RTCA	43	4
B3GNT4	43	3
C19orf60	43	3
CAMKK2	43	3
DND1	43	3
EHF	43	3
TAS2R4	43	3
AHSA1	43	2
ARSF	43	2
BICC1	43	2
FAM168A	43	2
KAT2A	43	2
LRRTM1	43	2
NOS1	43	2
PALM3	43	2
PHF11	43	2
PPM1N	43	2
PPP4C	43	2
RCE1	43	2
ZNF423	43	2
ACOXL	43	1
ARFGAP1	43	1
CNKSR1	43	1
DUSP14	43	1
EPS15	43	1
KIAA1024	43	1
MED12	43	1
PLEKHB2	43	1
SH2B3	43	1
SLC17A5	43	1
SPTLC3	43	1
TUSC1	43	1
UBR2	43	1
USP24	43	1
ZNF672	43	1
CERS4	42	3
C2CD5	42	2
CDAN1	42	2
DHRS7	42	2
DUSP28	42	2
MTSS1	42	2
NCALD	42	2
RNF151	42	2
SH3D21	42	2
SH3TC2	42	2
SRPK2	42	2
SYS1	42	2
TBC1D25	42	2
ALOX15B	42	1
BOD1L1	42	1
CCDC64B	42	1
COL4A4	42	1
EXOSC3	42	1
GRHL1	42	1
HDAC3	42	1
MAGED2	42	1
PPIA	42	1
RAP2C	42	1
RIOK2	42	1
SEMA4D	42	1
SERPINB4	42	1
SLC4A10	42	1
TPCN2	42	1
TPD52L3	42	1
UBE2A	42	1
ZNF879	42	1
APOA5	41	3
C19orf24	41	3
FAM209B	41	3
LSM14B	41	3
UGT2B15	41	3
ARHGAP32	41	2
C14orf105	41	2
MAGI2	41	2
PREPL	41	2
PTPRA	41	2
ZNF107	41	2
ZNF420	41	2
G6PC3	41	1
hsa-mir-6777	41	1
LGI1	41	1
NUP188	41	1
PLA2G15	41	1
RASSF2	41	1
RUNDC1	41	1
SFT2D2	41	1
SH3PXD2A	41	1
TMEM102	41	1
CCDC140	40	3
KCNJ2	40	3
ATP1A1	40	2
CDK14	40	2
CYHR1	40	2
PLEKHO1	40	2
POC1B	40	2
RAPGEF6	40	2
SLPI	40	2
AR	40	1
CCNG1	40	1
LRRC8D	40	1
MAGEA4	40	1
NEGR1	40	1
ODF2	40	1
OPN1LW	40	1
OPN1MW2	40	1
PREX1	40	1
REG3A	40	1
TNNT1	40	1
TRIM7	40	1
ANKS4B	39	3
C6orf201	39	3
ERC1	39	3
FAM200A	39	3
FAM76A	39	3
GATSL2	39	3
IP6K3	39	3
RAPGEF3	39	3
SLC8A3	39	3
ANP32E	39	2
EBF2	39	2
FAM111B	39	2
GRIK4	39	2
ISCU	39	2
OR1I1	39	2
RNF25	39	2
SNX15	39	2
SPTY2D1	39	2
SYT7	39	2
UBL4B	39	2
UNC13A	39	2
AGPAT9	39	1
ATXN2	39	1
CLASRP	39	1
DPY30	39	1
hsa-mir-6085	39	1
LCNL1	39	1
LRIG3	39	1
NANOS1	39	1
PAX6	39	1
PPP2R3C	39	1
PTRH1	39	1
SCD	39	1
SERPINB5	39	1
SHROOM4	39	1
SLC4A4	39	1
TYW1	39	1
UBAP1L	39	1
VWA8	39	1
ZNF227	39	1
ILDR1	38	3
MAGEB1	38	3
PCDH10	38	3
SCGB2A2	38	3
ZNF184	38	3
BPIFA2	38	2
CTHRC1	38	2
CYP2C9	38	2
DTL	38	2
FEZ2	38	2
PDLIM2	38	2
POU1F1	38	2
SHC4	38	2
SPOCD1	38	2
TLE1	38	2
ZNF687	38	2
ACOT13	38	1
ALPI	38	1
AMELX	38	1
APOL5	38	1
CCDC135	38	1
CLHC1	38	1
CXCL12	38	1
GGT5	38	1
HSFX2	38	1
PCLO	38	1
PFKL	38	1
TNIP2	38	1
TPPP3	38	1
BICD1	37	4
DNAJB14	37	3
TRAPPC6A	37	3
TSN	37	3
UFL1	37	3
C1orf68	37	2
C6	37	2
EMC8	37	2
FMO3	37	2
GAL3ST1	37	2
GNAT2	37	2
hsa-mir-1260b	37	2
hsa-mir-548k	37	2
KRTAP3-1	37	2
NAT9	37	2
PIK3C2A	37	2
PRDX2	37	2
SERPINE1	37	2
ATP8B3	37	1
C17orf74	37	1
C2orf72	37	1
EXT2	37	1
GZF1	37	1
hsa-mir-4796	37	1
hsa-mir-6863	37	1
LRBA	37	1
MCF2L	37	1
NonTargetingControlGuideForHuman_0879	37	1
PRKRIP1	37	1
PRMT7	37	1
TREML2	37	1
TRIM6	37	1
BAX	36	3
COG6	36	3
EPB41L4A	36	3
MNX1	36	3
CAPZA3	36	2
CDHR3	36	2
GPSM2	36	2
HIVEP2	36	2
IL10RA	36	2
KRTAP12-1	36	2
LCAT	36	2
MSRB2	36	2
N6AMT1	36	2
NonTargetingControlGuideForHuman_0982	36	2
OR2D2	36	2
PIP5K1B	36	2
RNF214	36	2
RPAP2	36	2
TENM4	36	2
TMEM39B	36	2
ALS2CR11	36	1
ATP6V1A	36	1
[truncated: 9,081 more rows]
