# Supplementary material for: Genome-wide CRISPR screens for Shiga toxins and ricin reveal Golgi proteins critical for glycosylation
Source: PLoS Biol. 2018 Nov 27;16(11):e2006951. doi: 10.1371/journal.pbio.2006951 (PMC6258472; doi:10.1371/journal.pbio.2006951)
Supplement: S2 Data — (XLSX) [file pbio.2006951.s017.xlsx]

## Sheet: Ricin_R0
Gene	Number of NGS reads	Number of sgRNA
IPP	205	5
OR10G2	160	3
CT47A5	145	5
USP17L30	121	3
TRIM44	111	1
RBMY1A1	108	5
DEFA1	107	6
TP53TG3	91	5
UGT1A8	87	3
C1orf105	83	4
GAGE2D	83	2
MCC	82	4
C5orf64	81	4
LOC100287399	77	3
UGP2	74	6
CCDC17	71	4
GREM2	70	3
RASD2	69	4
TRIM39	69	3
GSAP	69	2
PCDHAC2	68	4
USP17L29	68	1
EPHX1	67	4
DLG5	67	3
NDUFS2	67	3
NonTargetingControlGuideForHuman_0963	67	1
MEOX2	66	5
FAM156A	65	5
TSPY1	64	6
TMEM189	64	5
PRR20A	63	5
ZNF221	63	5
TBC1D12	62	3
TNFAIP8L2	61	6
SLC26A2	61	4
SPANXD	61	3
CARD17	60	4
IFNA2	60	4
FCRL3	60	1
hsa-mir-3684	59	2
IRX6	58	5
UBE3D	58	5
A1BG	58	4
C6orf7	58	4
TIMELESS	58	4
XAGE1A	58	4
PSPH	58	2
RIMBP3B	57	6
ANPEP	57	4
FGD5	57	4
R3HDM2	57	4
CXorf49	56	5
KIAA0895	56	5
SPDYE2	56	5
LGALS13	56	4
ZNF208	56	3
IGF2R	55	5
CEP41	55	4
CORO1C	55	4
CYP51A1	55	4
MBD3L3	55	4
PSTPIP2	55	4
ZAK	55	4
ATP5J2-PTCD1	55	3
INS	55	2
ADAMTS19	54	6
CHURC1	54	6
CMKLR1	54	5
GPR139	54	5
COL2A1	54	4
EXTL2	54	4
LIMS3	54	4
RELN	54	4
XAF1	54	4
PLD6	54	3
OR2T1	53	6
PSMB1	53	4
SRGAP2B	53	4
COL22A1	53	3
LURAP1L	53	3
hsa-mir-5584	53	2
ASTN2	53	1
CCDC60	52	5
ERVMER34-1	52	5
HNRNPH2	52	4
KCNJ8	52	4
ZNF385B	52	4
SPAG11A	52	3
NAV2	52	2
PCSK6	52	1
APPL2	51	5
CHGB	51	5
SLC22A6	51	5
ZNF138	51	5
OR4F17	51	4
PRIM2	51	4
RGS1	51	4
RSF1	51	4
MS4A2	51	3
ARR3	51	2
C15orf65	50	5
CCL26	50	5
MORN1	50	5
C9orf9	50	4
PGA3	50	4
PRPH	50	4
ZMIZ2	50	4
ZNF35	50	4
C8orf76	50	3
PP2D1	50	3
SBSN	50	3
DEFB125	50	2
GPALPP1	49	6
FAM209A	49	5
MKNK1	49	5
NYNRIN	49	5
OTOP3	49	5
CCL16	49	4
DGCR8	49	4
C1orf172	49	3
FAM13C	49	3
SNX9	49	3
STAB1	49	3
ZNF418	49	3
FAM174A	48	6
LOC391322	48	6
CDAN1	48	5
CIR1	48	5
DNAJC21	48	5
FOXR1	48	5
ARL6IP1	48	4
B3GAT2	48	4
FAM213A	48	4
GPANK1	48	4
TMCO6	48	4
ACVR1C	48	3
C14orf159	48	3
CAMKK2	48	3
DAZ1	48	3
EIF2AK3	48	3
FANCG	48	3
FBXL4	48	3
GORASP2	48	3
IGFN1	48	3
TBC1D5	48	3
POLM	48	1
CRYBB2	47	5
CTSC	47	5
IFT27	47	5
JPH3	47	5
MRPL50	47	5
RECQL5	47	5
ROBO1	47	5
RPS17	47	5
ST6GAL1	47	5
TMCO1	47	5
TMEM215	47	5
ABL2	47	4
GPATCH2	47	4
HTR7	47	4
IFT46	47	4
KAT6B	47	4
MYOG	47	4
RIPK4	47	4
TRIM56	47	4
RPS14	47	3
LRRC15	47	2
NTSR2	47	2
FAM65A	46	5
IFITM2	46	5
PTPN20A	46	5
SLA	46	5
CALB1	46	4
DUS2	46	4
GNE	46	4
HNRNPA2B1	46	4
PRRG1	46	4
TCP11	46	4
THAP7	46	3
TMEM26	46	3
LENG8	45	6
ACSM2B	45	5
ANP32D	45	5
BTG1	45	5
CDC20B	45	5
CDH13	45	5
CFC1	45	5
ESRRB	45	5
KCTD14	45	5
MORF4L1	45	5
BTNL9	45	4
CNRIP1	45	4
DENND2D	45	4
KLHL23	45	4
KRTAP5-10	45	4
PRSS35	45	4
SLC9A2	45	4
SLIT1	45	4
SPATA31A2	45	4
TOB1	45	4
TUBB4A	45	4
ADRA1B	45	3
C1orf192	45	3
DPM2	45	3
RPS25	45	3
PPP1R3B	45	2
PLEKHA4	44	6
CARTPT	44	5
COMMD3	44	5
GIN1	44	5
GORAB	44	5
HSD17B2	44	5
KCNJ3	44	5
SFRP5	44	5
STAMBP	44	5
ZCCHC8	44	5
ARAP3	44	4
C7orf33	44	4
EMC10	44	4
GH1	44	4
LPHN3	44	4
MIIP	44	4
MITD1	44	4
OPN1MW	44	4
PALM2	44	4
PTPN1	44	4
RAB3C	44	4
SPACA5	44	4
STARD13	44	4
THNSL1	44	4
ZNF618	44	4
ASNA1	44	3
F8A1	44	3
FBXL3	44	3
INO80C	44	3
LPAR6	44	3
MAPK9	44	3
UGT1A9	44	3
ZSCAN32	44	3
UQCC2	44	2
USP17L5	44	2
TAC3	43	6
ATP10D	43	5
BTBD10	43	5
ELOVL7	43	5
IVL	43	5
NAT10	43	5
PPIB	43	5
TFDP3	43	5
AGR2	43	4
C3orf83	43	4
COPB2	43	4
DEFB104A	43	4
DIO1	43	4
IL18R1	43	4
KCNK9	43	4
NR1D1	43	4
PPIAL4A	43	4
RABGEF1	43	4
WSCD1	43	4
ARL9	43	3
COMMD8	43	3
hsa-mir-4692	43	3
OR8H2	43	3
SSX2	43	3
LCN9	43	2
C19orf53	42	5
CCHCR1	42	5
CST9L	42	5
DYX1C1	42	5
IZUMO2	42	5
POMK	42	5
ADD1	42	4
BHLHE40	42	4
HSPA1L	42	4
HTRA4	42	4
MAST4	42	4
MBOAT2	42	4
MME	42	4
MOAP1	42	4
NEK3	42	4
OR10Z1	42	4
PAK3	42	4
PSMB7	42	4
QPCT	42	4
RFXANK	42	4
RNASEH2C	42	4
SYNM	42	4
TMEM129	42	4
ZNF473	42	4
AARS2	42	3
BOLA2	42	3
CELF6	42	3
ETV3	42	3
FCAR	42	3
JMJD1C	42	3
LRRC72	42	3
OR4N2	42	3
PPBP	42	3
RHPN1	42	3
RPL37	42	3
SLC27A4	42	3
WNT7B	42	3
XRCC3	42	3
ZNF177	42	3
FGF11	42	2
FRK	42	2
GGCX	42	2
THBS4	42	2
CCDC42	41	6
TCP11L2	41	6
ADIPOR2	41	5
FAM161B	41	5
GRHL3	41	5
KDM4B	41	5
NRD1	41	5
NRDE2	41	5
VPS39	41	5
ZNF683	41	5
ZNF746	41	5
ADCY9	41	4
ARRDC3	41	4
BAG6	41	4
CA10	41	4
CASC3	41	4
CDC42BPG	41	4
CSDE1	41	4
CYTH2	41	4
FGD2	41	4
FRG2	41	4
HS3ST6	41	4
KCNJ13	41	4
LAMP2	41	4
MYH7B	41	4
NEDD9	41	4
OR4F15	41	4
PKP3	41	4
PRPF3	41	4
SARS	41	4
SCAF1	41	4
SS18	41	4
TMBIM4	41	4
TRIM49	41	4
URGCP	41	4
VIT	41	4
WDFY1	41	4
FEM1A	41	3
FOXD2	41	3
HAVCR2	41	3
hsa-mir-4684	41	3
PALM3	41	3
SAMD3	41	3
ZFYVE28	41	3
GPR101	41	2
LAMA4	41	2
KIF13A	40	5
OR2A25	40	5
PI4KA	40	5
PTPRR	40	5
RRAGB	40	5
TMEM229A	40	5
TOM1	40	5
UBE2E3	40	5
B4GALT1	40	4
BROX	40	4
C12orf54	40	4
CCL3L1	40	4
DEFB128	40	4
FAM189B	40	4
FLRT1	40	4
GUCY1B3	40	4
HCN2	40	4
HSPA2	40	4
IYD	40	4
NDFIP2	40	4
NDUFB11	40	4
NFATC1	40	4
PPP2R3B_X	40	4
RPRD1A	40	4
SLX1A	40	4
SPRY3_X	40	4
ZNF354A	40	4
ZSCAN22	40	4
CD99L2	40	3
CREB1	40	3
CRK	40	3
CYP17A1	40	3
GLIPR1	40	3
hsa-mir-550a-1	40	3
hsa-mir-658	40	3
ITGB8	40	3
KLHL34	40	3
NAP1L5	40	3
OR10J3	40	3
PAK1IP1	40	3
RASGEF1C	40	3
SPSB3	40	3
TAS2R3	40	3
AAR2	40	2
MOB1B	40	2
NADSYN1	40	2
PAOX	40	2
PPME1	40	2
RNF103	40	2
RNLS	40	2
SPAST	39	6
CCDC42B	39	5
CDH12	39	5
FAM111B	39	5
PFDN4	39	5
RUNX3	39	5
SLC30A7	39	5
COL19A1	39	4
COX5A	39	4
FAM69A	39	4
GDPD2	39	4
HN1L	39	4
hsa-mir-448	39	4
MAGEA9	39	4
MAPK4	39	4
MCM8	39	4
RAPGEF3	39	4
SHMT2	39	4
USP11	39	4
WDR83OS	39	4
ZNF620	39	4
ATP13A4	39	3
CCDC177	39	3
CDC42EP2	39	3
CLEC1B	39	3
DCDC1	39	3
FSCB	39	3
hsa-mir-198	39	3
IBTK	39	3
INSM2	39	3
KCNAB3	39	3
LEAP2	39	3
PDZD7	39	3
RGS17	39	3
RSL1D1	39	3
S100A8	39	3
TMPRSS6	39	3
ZFYVE21	39	3
ZNF829	39	3
NARS2	39	2
PPIC	39	2
TNNT3	39	1
FSD2	38	6
ANKRD34C	38	5
FAM83H	38	5
HSD3B2	38	5
KRTAP12-3	38	5
SH2B2	38	5
ZC2HC1C	38	5
AK2	38	4
AP3S2	38	4
B3GALT1	38	4
BPIFA3	38	4
EXOC6B	38	4
GOLGA6L1	38	4
LMTK2	38	4
MFAP4	38	4
MYH2	38	4
NBN	38	4
RANBP1	38	4
RSG1	38	4
SLC26A10	38	4
SMAD2	38	4
ZC2HC1B	38	4
AGPAT5	38	3
BRIX1	38	3
C5orf22	38	3
CGA	38	3
CSGALNACT1	38	3
DNAJB13	38	3
FAM177A1	38	3
GLRA3	38	3
INO80B	38	3
NAA35	38	3
NEU4	38	3
NIPSNAP3A	38	3
PCBP3	38	3
PINK1	38	3
RBM11	38	3
RNF6	38	3
TCEAL2	38	3
ZNF765	38	3
DMKN	38	2
NonTargetingControlGuideForHuman_0068	38	2
TMEM160	38	2
BTBD9	37	5
EPHA5	37	5
GPR22	37	5
HSD17B13	37	5
KIAA0753	37	5
ADRA2B	37	4
C1orf122	37	4
CCDC142	37	4
CDK12	37	4
DDAH2	37	4
DEFB107A	37	4
FAM180B	37	4
GLIPR2	37	4
HLA-DPA1	37	4
MAP9	37	4
NDUFB6	37	4
PCP2	37	4
PHF13	37	4
PLA2G10	37	4
REEP6	37	4
ROPN1	37	4
SCARB1	37	4
SCLY	37	4
SLC22A20	37	4
SMAGP	37	4
TIPRL	37	4
UCHL5	37	4
CCNI2	37	3
CLDN14	37	3
DQX1	37	3
LCE3D	37	3
LHPP	37	3
LOC100144595	37	3
LOXHD1	37	3
MMP17	37	3
MRE11A	37	3
NPY	37	3
NPY1R	37	3
PCM1	37	3
PI4K2A	37	3
PLGLB1	37	3
PSMD13	37	3
RPL17	37	3
SERPINB8	37	3
SH2D4A	37	3
TIMD4	37	3
TMEM56	37	3
TTI2	37	3
U2AF2	37	3
VASN	37	3
hsa-mir-1265	37	2
hsa-mir-3934	37	2
NonTargetingControlGuideForHuman_0406	37	2
RFTN2	37	2
DCTPP1	36	5
HOXB9	36	5
HPSE2	36	5
KIAA1324	36	5
KRTAP5-6	36	5
MYT1	36	5
NPY2R	36	5
PPP1R17	36	5
SLC25A20	36	5
ADCY7	36	4
AIM1	36	4
ARMC12	36	4
CAMK1D	36	4
CD79A	36	4
CHRD	36	4
CLVS1	36	4
DEFB130	36	4
DPPA4	36	4
EBF3	36	4
ERVV-2	36	4
HEG1	36	4
HR	36	4
MOV10L1	36	4
MRPL34	36	4
NDST3	36	4
NLRP5	36	4
OR52I1	36	4
OR5AS1	36	4
ORM1	36	4
PDILT	36	4
PEX11A	36	4
PHACTR2	36	4
RAB11FIP2	36	4
RAB3GAP2	36	4
SAP18	36	4
SKP1	36	4
SNF8	36	4
STC2	36	4
TGM7	36	4
THAP4	36	4
TOR1A	36	4
UGT2B15	36	4
ZNF467	36	4
BPIFB2	36	3
CAMTA2	36	3
CATSPERB	36	3
CCDC140	36	3
CCL2	36	3
CDCA3	36	3
COX4I1	36	3
DZANK1	36	3
FAM73B	36	3
GOT1L1	36	3
HPS4	36	3
KIAA0947	36	3
LILRB3	36	3
MBNL3	36	3
MSC	36	3
NIPSNAP1	36	3
POLR3B	36	3
PRY	36	3
RGP1	36	3
RHBDL3	36	3
RIN1	36	3
RND1	36	3
SLC38A6	36	3
SPRY2	36	3
STARD3	36	3
TMEM59L	36	3
TMPRSS11A	36	3
TPD52L3	36	3
TXNRD3NB	36	3
CCNE1	36	2
ERLEC1	36	2
INSL3	36	2
NonTargetingControlGuideForHuman_0468	36	2
PROK1	36	2
STRADB	36	2
TAS1R3	36	2
TECRL	36	2
TERT	36	2
THOC5	36	2
CSNK2A3	35	6
MFAP2	35	6
ART3	35	5
CHST5	35	5
CLEC4M	35	5
CPPED1	35	5
ISY1	35	5
MEA1	35	5
PODN	35	5
SNX32	35	5
SUPT16H	35	5
TEKT3	35	5
UBAC1	35	5
UBTD2	35	5
ZXDC	35	5
AKNA	35	4
APOBEC3G	35	4
ARL6IP6	35	4
BBS1	35	4
C12orf52	35	4
CDC42SE2	35	4
CENPQ	35	4
CST5	35	4
DDX27	35	4
EGFL6	35	4
EML2	35	4
FAM101A	35	4
FZD3	35	4
GAB2	35	4
GLRB	35	4
GNAO1	35	4
HBB	35	4
HIST1H4F	35	4
KLF9	35	4
MAGEA12	35	4
MANSC1	35	4
MED13L	35	4
NUDT9	35	4
OSCAR	35	4
PLEKHG1	35	4
PYCR2	35	4
RNF43	35	4
RPH3AL	35	4
SCTR	35	4
SLC13A2	35	4
STRADA	35	4
SUCLG1	35	4
TAAR8	35	4
TLN2	35	4
TSPO	35	4
YRDC	35	4
ZNF641	35	4
ADAM18	35	3
AMMECR1	35	3
BMP10	35	3
CCDC121	35	3
CHCHD3	35	3
COL21A1	35	3
DNAJB11	35	3
EXOC6	35	3
FAM217B	35	3
FAM25G	35	3
FOXN3	35	3
GSDMD	35	3
HAUS7	35	3
HOXA11	35	3
hsa-mir-3144	35	3
LDLRAD4	35	3
LIG3	35	3
LY9	35	3
MOS	35	3
MRPL30	35	3
MYO7A	35	3
NFASC	35	3
OR2S2	35	3
PDIA2	35	3
POU2F2	35	3
PRSS23	35	3
PTPRS	35	3
PURA	35	3
RFX7	35	3
RND2	35	3
SENP7	35	3
SMAP1	35	3
SP140L	35	3
SSC5D	35	3
TMEM128	35	3
TMEM164	35	3
USP33	35	3
AKAP1	35	2
ARHGEF1	35	2
CDC42EP1	35	2
FAM20C	35	2
NCOR2	35	2
NOXA1	35	2
SH3BGRL2	35	2
ARL13A	34	5
CCL15	34	5
DHX33	34	5
MSANTD3-TMEFF1	34	5
MSS51	34	5
MUTYH	34	5
PKN3	34	5
RNF148	34	5
VSIG8	34	5
AGTPBP1	34	4
AKAP17A_X	34	4
ANXA8	34	4
C12orf79	34	4
CPED1	34	4
CT45A1	34	4
DMBT1	34	4
DNAH10	34	4
DOCK7	34	4
FETUB	34	4
FTO	34	4
GTPBP5	34	4
HNRNPCL1	34	4
hsa-mir-4260	34	4
IGFBP2	34	4
IRAK1BP1	34	4
ITPRIP	34	4
LIN28B	34	4
LMAN2L	34	4
LOC100130301	34	4
MTMR10	34	4
NOTO	34	4
NSMAF	34	4
NUP214	34	4
PEX19	34	4
PHLPP2	34	4
PKM	34	4
PRAMEF13	34	4
RNF17	34	4
SLC25A5	34	4
SLC30A10	34	4
SMCHD1	34	4
STAT2	34	4
SYS1	34	4
TTC39A	34	4
WIPF2	34	4
ZFP57	34	4
AAMP	34	3
ACTL7A	34	3
AMY1C	34	3
ARL6IP5	34	3
ASCL1	34	3
C2orf57	34	3
CCDC134	34	3
CCDC34	34	3
CLCA4	34	3
CXorf61	34	3
DDX19A	34	3
DFFB	34	3
EEF1A2	34	3
EIF4G2	34	3
FAM110B	34	3
FARP1	34	3
FOXO4	34	3
GNB2	34	3
GPR65	34	3
GRHL1	34	3
HMP19	34	3
HOOK1	34	3
IL1RAP	34	3
IL1RN	34	3
IL36G	34	3
KIF20B	34	3
KRT33A	34	3
KRT36	34	3
LCA5L	34	3
LMOD2	34	3
MAPK8	34	3
MICALL1	34	3
MT1H	34	3
NFIX	34	3
NID2	34	3
OBP2A	34	3
OR2T8	34	3
P2RY13	34	3
PBX1	34	3
PHF11	34	3
PHGR1	34	3
RALGAPA2	34	3
RBM38	34	3
RBPJL	34	3
SLC25A42	34	3
SOAT1	34	3
TARBP2	34	3
UCN3	34	3
ZC3H11A	34	3
ZNF613	34	3
ZYX	34	3
AP1B1	34	2
C9orf172	34	2
CAMSAP3	34	2
CCPG1	34	2
FAM3A	34	2
FUK	34	2
HCCS	34	2
hsa-mir-3150a	34	2
NPM3	34	2
PLCE1	34	2
PPIP5K1	34	2
RPUSD2	34	2
SPATA7	34	2
VCX2	34	2
C10orf105	34	1
GAGE1	34	1
ABTB2	33	5
CDH19	33	5
CTAG1A	33	5
CUZD1	33	5
DNAH2	33	5
RBM44	33	5
TMEM139	33	5
ACAP3	33	4
C10orf76	33	4
C17orf72	33	4
CHDH	33	4
CLK4	33	4
CNGA4	33	4
COL11A2	33	4
CUL4A	33	4
DBT	33	4
EMR2	33	4
GABARAP	33	4
GKN1	33	4
GRP	33	4
HBG1	33	4
hsa-mir-4421	33	4
hsa-mir-4522	33	4
HTR4	33	4
IL15	33	4
IL17REL	33	4
INTS7	33	4
KRTAP26-1	33	4
NMNAT3	33	4
PARM1	33	4
PDE2A	33	4
RBP3	33	4
SERINC2	33	4
SLC25A10	33	4
SMIM1	33	4
SUMO4	33	4
TACR2	33	4
TREM1	33	4
WDR19	33	4
ZBTB2	33	4
ZCCHC18	33	4
ZNF318	33	4
ACACA	33	3
ALDOB	33	3
ASMT_X	33	3
C11orf58	33	3
C2orf73	33	3
C9orf142	33	3
CCNF	33	3
CHL1	33	3
CHST8	33	3
DDHD1	33	3
DEF6	33	3
DEFA5	33	3
FAM53B	33	3
GMPR2	33	3
HLA-DQA2	33	3
hsa-mir-3156-1	33	3
hsa-mir-3653	33	3
hsa-mir-3675	33	3
hsa-mir-3977	33	3
hsa-mir-668	33	3
HSD17B4	33	3
IGFBP5	33	3
KCNJ11	33	3
KIAA1109	33	3
KIAA1199	33	3
LAMB1	33	3
MARVELD2	33	3
MLC1	33	3
MVB12B	33	3
P2RX4	33	3
PDCL	33	3
PDE10A	33	3
PRDM15	33	3
PROC	33	3
RAB3IL1	33	3
RAET1L	33	3
RPRD2	33	3
RTN4IP1	33	3
RTN4R	33	3
SH2D7	33	3
SLC25A6_X	33	3
SLC31A2	33	3
TNFRSF10C	33	3
TYR	33	3
ZNF365	33	3
ADAMTS16	33	2
CD300LD	33	2
FCN3	33	2
GAB3	33	2
GIMAP7	33	2
HHIP	33	2
hsa-mir-122	33	2
hsa-mir-4799	33	2
hsa-mir-5583-1	33	2
hsa-mir-6068	33	2
LOC100130451	33	2
MSRB3	33	2
OR6C3	33	2
PHTF2	33	2
PPM1N	33	2
PSKH1	33	2
SLC16A6	33	2
SMYD4	33	2
TESPA1	33	2
TM2D1	33	2
TMEM63B	33	2
TRAF3IP1	33	2
WDR44	32	6
B3GALT2	32	5
C4B_2	32	5
FOSB	32	5
MRPL38	32	5
PGAP1	32	5
PRL	32	5
RAD51	32	5
SLC28A1	32	5
XKR9	32	5
ZBTB49	32	5
AFF4	32	4
AGO1	32	4
APMAP	32	4
B3GNT8	32	4
C19orf81	32	4
C1RL	32	4
C6orf141	32	4
CALHM3	32	4
CD274	32	4
CHGA	32	4
CLN6	32	4
CNGA2	32	4
CYP4F12	32	4
DNM1L	32	4
FSHR	32	4
GABRA6	32	4
GNG2	32	4
HGS	32	4
IL1RL1	32	4
KLHL12	32	4
LARS	32	4
LIPM	32	4
LOC653486	32	4
MAGEA6	32	4
MFF	32	4
NAT1	32	4
OLR1	32	4
OR2G3	32	4
OR8U1	32	4
PAIP2B	32	4
PRIM1	32	4
PRPF38B	32	4
PTBP1	32	4
RCOR2	32	4
RD3L	32	4
RNF144A	32	4
RNMTL1	32	4
SLC25A46	32	4
SOX6	32	4
SPANXB1	32	4
THBS2	32	4
THOC2	32	4
TMEM242	32	4
TRAPPC2L	32	4
TRPC3	32	4
WDYHV1	32	4
ZBED1_X	32	4
ZNF534	32	4
AGAP11	32	3
ANKK1	32	3
ANKRD37	32	3
AP2A2	32	3
APBA3	32	3
ATP6V1F	32	3
BRAT1	32	3
C18orf32	32	3
CAMK2B	32	3
COL4A3BP	32	3
CSF2	32	3
CYB5R2	32	3
DCHS2	32	3
DES	32	3
DNAJB4	32	3
DNAJC10	32	3
DOK1	32	3
DOK3	32	3
DOK5	32	3
EHF	32	3
ENPP1	32	3
EYA3	32	3
FN1	32	3
GMNC	32	3
GPR126	32	3
HERC2	32	3
HINT3	32	3
hsa-mir-129-2	32	3
hsa-mir-3926-1	32	3
hsa-mir-4529	32	3
hsa-mir-5191	32	3
KCTD11	32	3
KHDRBS2	32	3
KIAA1009	32	3
MAP1LC3B2	32	3
MAPK14	32	3
MLKL	32	3
MMP1	32	3
NRP2	32	3
NRSN1	32	3
OBP2B	32	3
PCOLCE	32	3
PPEF2	32	3
RAMP2	32	3
RRM2B	32	3
RXRA	32	3
SFTA3	32	3
SLC25A39	32	3
SLC9A3	32	3
SPRED1	32	3
STMN4	32	3
TCEA3	32	3
TCHP	32	3
TMED10	32	3
TMEM114	32	3
TMEM178B	32	3
TPRG1L	32	3
TREML4	32	3
UBE2A	32	3
UGT2A1	32	3
VAT1L	32	3
XRN1	32	3
ZKSCAN8	32	3
ADSL	32	2
APOF	32	2
ATP5L2	32	2
BANK1	32	2
CAP1	32	2
DFNB31	32	2
EBP	32	2
ERCC3	32	2
FBXO15	32	2
FCRL6	32	2
GPR45	32	2
hsa-mir-3689a	32	2
hsa-mir-4786	32	2
KCNJ10	32	2
KPNA4	32	2
KRTAP5-8	32	2
LRRC14B	32	2
MRPL22	32	2
MT4	32	2
PRR14	32	2
SLC17A1	32	2
SMOX	32	2
TNFSF4	32	2
XIAP	32	2
FAM132A	32	1
MYO15A	32	1
USP17L21	32	1
BCL6B	31	5
C20orf26	31	5
ERG	31	5
GIMAP1	31	5
PPAN	31	5
PRH2	31	5
SP100	31	5
TBCEL	31	5
TC2N	31	5
A2ML1	31	4
ACTL6A	31	4
ANXA10	31	4
APBA1	31	4
ASNSD1	31	4
ATP8B4	31	4
BAI3	31	4
BCL10	31	4
C12orf42	31	4
C12orf49	31	4
C1orf151-NBL1	31	4
C7orf29	31	4
C9orf43	31	4
CABLES1	31	4
CALR	31	4
CGB	31	4
CHTF18	31	4
CLIC3	31	4
CNOT8	31	4
CRIM1	31	4
CRISPLD1	31	4
CXorf21	31	4
DEFB115	31	4
DHTKD1	31	4
DNAJC19	31	4
DNASE1L1	31	4
ENAH	31	4
FBXL6	31	4
GALNTL6	31	4
GBAS	31	4
GJB1	31	4
GMNN	31	4
HMGB2	31	4
hsa-mir-3152	31	4
KHDRBS3	31	4
KRT33B	31	4
LHFP	31	4
LOC100653515	31	4
LY6K	31	4
MLH1	31	4
NAIP	31	4
PIAS2	31	4
POLE	31	4
PTGDR	31	4
PWWP2B	31	4
SERPINE3	31	4
SLC6A12	31	4
SYNC	31	4
TAS2R16	31	4
TBCB	31	4
TMEM201	31	4
WNT8B	31	4
XKRY	31	4
ZNF136	31	4
ZNF420	31	4
ZNF688	31	4
ZNF710	31	4
ZNF77	31	4
AAAS	31	3
ADAM32	31	3
AQP8	31	3
BCL9	31	3
BPIFB6	31	3
BSPRY	31	3
C5orf30	31	3
CARS	31	3
CCIN	31	3
CD300C	31	3
CDC16	31	3
CDCA2	31	3
CELSR2	31	3
CLPP	31	3
CYB5D1	31	3
DNAJC28	31	3
EPDR1	31	3
FBXL20	31	3
GAB4	31	3
GIMAP4	31	3
GIPC3	31	3
GON4L	31	3
HELQ	31	3
hsa-mir-1233-1	31	3
INHBC	31	3
ITIH2	31	3
KARS	31	3
KLHL38	31	3
LOC100130880	31	3
LRP5	31	3
MAP3K14	31	3
MAPRE1	31	3
METTL25	31	3
MRPL24	31	3
MS4A13	31	3
MTCH2	31	3
NDRG2	31	3
NNMT	31	3
OR52D1	31	3
PLA2G4B	31	3
PPP2R5E	31	3
RAB25	31	3
RAB5B	31	3
S100A6	31	3
SLC6A7	31	3
SMCO2	31	3
SNTN	31	3
SPANXN4	31	3
SPRY4	31	3
STEAP1	31	3
STX1A	31	3
TUBG2	31	3
UGT2B17	31	3
VN1R5	31	3
WFDC10A	31	3
YKT6	31	3
APOBEC1	31	2
CEACAM4	31	2
DDX1	31	2
DFNA5	31	2
EOMES	31	2
GLRX	31	2
hsa-mir-1224	31	2
hsa-mir-4537	31	2
KPRP	31	2
MT1B	31	2
MUC16	31	2
MYCBP	31	2
NGEF	31	2
NHEJ1	31	2
NPIPA5	31	2
NUP98	31	2
OR10W1	31	2
OSTC	31	2
SIGLECL1	31	2
SSX5	31	2
TOMM5	31	2
XPOT	31	2
CBFA2T3	31	1
ING1	31	1
ADCY10	30	5
ARSE	30	5
C7orf71	30	5
C8orf46	30	5
CCP110	30	5
CPNE1	30	5
ETNK1	30	5
IFI27L1	30	5
OR1J4	30	5
OR2H2	30	5
OR52N2	30	5
PCDHB12	30	5
PRDM14	30	5
PREX2	30	5
SEC11A	30	5
SLC6A15	30	5
SURF4	30	5
TDRD9	30	5
UIMC1	30	5
ADORA2B	30	4
BRIP1	30	4
C19orf10	30	4
CCDC66	30	4
CCL14	30	4
CD1B	30	4
CHAT	30	4
CNKSR1	30	4
COMMD7	30	4
CRYBA1	30	4
CTSZ	30	4
DKK4	30	4
DUSP27	30	4
EBI3	30	4
EFCAB4A	30	4
EIF5AL1	30	4
FAM120C	30	4
FHL1	30	4
HLF	30	4
HS3ST5	30	4
hsa-mir-6895	30	4
KAZN	30	4
KIAA1328	30	4
KLRK1	30	4
MAGED2	30	4
MED16	30	4
MPP1	30	4
NMUR1	30	4
NPHS1	30	4
NRSN2	30	4
PAFAH2	30	4
PIGM	30	4
PUS7L	30	4
RAB2B	30	4
SERTM1	30	4
SLC28A3	30	4
SLC39A2	30	4
TAF13	30	4
TERF2IP	30	4
TGFB3	30	4
TSPAN32	30	4
USP28	30	4
WBP5	30	4
WDR20	30	4
ZCCHC12	30	4
ZP4	30	4
AGPAT3	30	3
APBB2	30	3
ARHGAP44	30	3
ATG4B	30	3
ATP6V0B	30	3
ATP6V1G3	30	3
BABAM1	30	3
C11orf88	30	3
C12orf23	30	3
C16orf54	30	3
CHCHD2	30	3
CNOT3	30	3
COCH	30	3
DCAF12L1	30	3
DNASE2	30	3
DPP9	30	3
FAM211B	30	3
GFRA4	30	3
GLRA2	30	3
hsa-mir-221	30	3
hsa-mir-3646	30	3
hsa-mir-429	30	3
hsa-mir-5739	30	3
hsa-mir-6744	30	3
hsa-mir-7976	30	3
IL2RA	30	3
ITIH4	30	3
KATNBL1	30	3
KLHL29	30	3
KLK1	30	3
LRRC1	30	3
MPHOSPH6	30	3
NDUFV1	30	3
NKTR	30	3
NPTN	30	3
OPALIN	30	3
OR5M10	30	3
PDE6C	30	3
PEX12	30	3
PLEKHN1	30	3
PRAMEF20	30	3
PRKCB	30	3
PROP1	30	3
PRR19	30	3
PSG6	30	3
RAB36	30	3
RASA4	30	3
SLC51B	30	3
STK32B	30	3
STRIP1	30	3
TENM3	30	3
TGM3	30	3
ZADH2	30	3
ZNF385A	30	3
ZNF729	30	3
ZNF768	30	3
ADAMTS13	30	2
ANAPC15	30	2
ATF1	30	2
C19orf33	30	2
C9orf163	30	2
CD6	30	2
ELMOD1	30	2
ESX1	30	2
FBXL12	30	2
GGN	30	2
KALRN	30	2
KAT8	30	2
KXD1	30	2
LOC100862671	30	2
NHLRC3	30	2
NRG2	30	2
PATE2	30	2
PLEKHA2	30	2
POTEE	30	2
RNF113A	30	2
SMAD5	30	2
TBC1D26	30	2
THEM5	30	2
TRANK1	30	2
VWA3A	30	2
WIPF3	30	2
MORC1	30	1
MCU	29	6
C7orf41	29	5
DSE	29	5
DST	29	5
FAM154B	29	5
IKZF2	29	5
LIPF	29	5
NCS1	29	5
NXF2	29	5
OR6C6	29	5
SLC5A11	29	5
SPATA31C1	29	5
TOMM22	29	5
TPD52L2	29	5
ACADL	29	4
AMY1A	29	4
ANAPC11	29	4
APITD1	29	4
ASIC5	29	4
C1orf63	29	4
C4orf51	29	4
CADPS2	29	4
CCT5	29	4
CDKN2AIP	29	4
CFL2	29	4
DCDC2B	29	4
DHX15	29	4
DUSP28	29	4
EMC3	29	4
FAM25A	29	4
FAM92B	29	4
FAM9C	29	4
FASTK	29	4
FFAR1	29	4
GANAB	29	4
GAS2L2	29	4
GGPS1	29	4
GLIPR1L1	29	4
GLP2R	29	4
GOLGA6B	29	4
GPX2	29	4
GPX6	29	4
GTF2H2	29	4
IL12B	29	4
KIAA0146	29	4
KIAA0922	29	4
KIAA1191	29	4
KRAS	29	4
LOC100507462	29	4
MANBAL	29	4
MCIDAS	29	4
MS4A4A	29	4
MYOD1	29	4
NCR1	29	4
NFATC3	29	4
PANK3	29	4
PDGFA	29	4
PGLYRP1	29	4
PHLPP1	29	4
PJA1	29	4
PODNL1	29	4
PRDM8	29	4
PTGS1	29	4
ROPN1L	29	4
RTL1	29	4
SLC25A23	29	4
SLC5A12	29	4
SLC6A13	29	4
SMC6	29	4
SMR3A	29	4
SRCRB4D	29	4
SRPK2	29	4
TANC1	29	4
TMEM150A	29	4
ZBTB25	29	4
ZNF878	29	4
ADAMTS4	29	3
ADC	29	3
AJAP1	29	3
ANKRD13A	29	3
ATRIP	29	3
B3GNT6	29	3
BANF2	29	3
C2orf83	29	3
C4orf29	29	3
C6orf211	29	3
CAV3	29	3
CCDC115	29	3
CFB	29	3
CLDN10	29	3
COL5A3	29	3
CTAG2	29	3
DDX11	29	3
DEFB103A	29	3
DPH3P1	29	3
DUSP5	29	3
EDDM3A	29	3
EIF4A2	29	3
EMILIN1	29	3
ERN2	29	3
ERP27	29	3
ESRP1	29	3
FAM120AOS	29	3
FAM71C	29	3
FCRLB	29	3
FGF17	29	3
FSTL3	29	3
FZD6	29	3
GAREM	29	3
GNA14	29	3
GPR128	29	3
GUCY2C	29	3
HDGFL1	29	3
HIP1	29	3
HIST3H2BB	29	3
HNF1B	29	3
HPCAL1	29	3
hsa-mir-4512	29	3
hsa-mir-7973-1	29	3
HSD11B2	29	3
IFNA1	29	3
IGSF10	29	3
ITGA10	29	3
KCNJ5	29	3
KLHDC10	29	3
KRT84	29	3
LIMD1	29	3
LRCOL1	29	3
MDH1	29	3
METTL21D	29	3
METTL2A	29	3
MGP	29	3
MID2	29	3
MRM1	29	3
MRPS10	29	3
NFIL3	29	3
NFKBIB	29	3
NIPAL4	29	3
NOX3	29	3
NRIP3	29	3
NSUN4	29	3
OR2B3	29	3
PARP10	29	3
PGAM1	29	3
PIEZO1	29	3
PIN4	29	3
PMAIP1	29	3
PPP4C	29	3
PTGES	29	3
RANGAP1	29	3
RNF220	29	3
RP1	29	3
RPS4Y1	29	3
S1PR2	29	3
SDE2	29	3
SEC31B	29	3
SF3A3	29	3
SLC12A9	29	3
SLC36A4	29	3
TAS2R40	29	3
THYN1	29	3
TMEM194B	29	3
TMPRSS11E	29	3
TRMT61A	29	3
TSSK6	29	3
UBD	29	3
UCKL1	29	3
URM1	29	3
USP35	29	3
UST	29	3
VAPB	29	3
VPS37A	29	3
VWCE	29	3
ZMAT3	29	3
ADRB2	29	2
ARRDC2	29	2
C14orf177	29	2
C6orf223	29	2
CNDP2	29	2
DCAF6	29	2
DYNC1H1	29	2
EPHA10	29	2
FCRL5	29	2
GLI3	29	2
GPX3	29	2
HDAC8	29	2
HMGA2	29	2
hsa-mir-3617	29	2
hsa-mir-548h-4	29	2
KCNJ16	29	2
LRFN3	29	2
MAB21L2	29	2
NonTargetingControlGuideForHuman_0187	29	2
ORAI1	29	2
PGAM5	29	2
PHRF1	29	2
PNPLA5	29	2
PVR	29	2
RAC1	29	2
SDHAF1	29	2
SLC26A4	29	2
THAP5	29	2
UBA52	29	2
WDR6	29	2
ZC3H12C	29	2
FAM155A	29	1
GRIA3	29	1
RBMY1B	29	1
VAMP7_X	28	6
ATN1	28	5
BUB1B	28	5
G6PC2	28	5
GRM1	28	5
L3MBTL4	28	5
LCORL	28	5
LLGL1	28	5
NTRK1	28	5
PHF14	28	5
TJP1	28	5
USP45	28	5
ABRA	28	4
ADCY8	28	4
AK9	28	4
ASPM	28	4
ATP1B2	28	4
B9D2	28	4
CABP7	28	4
CCL19	28	4
CDH3	28	4
CENPBD1	28	4
CRIPAK	28	4
CSHL1	28	4
CT62	28	4
CTNND1	28	4
CTSB	28	4
CXCR3	28	4
DEFB105A	28	4
DFFA	28	4
EHD4	28	4
EPPK1	28	4
FAT2	28	4
FBF1	28	4
GALNT5	28	4
GFM1	28	4
GOLGA7	28	4
GRM2	28	4
HDX	28	4
HEPN1	28	4
hsa-mir-6511a-1	28	4
IL1F10	28	4
IL3	28	4
MAP7	28	4
MAPK12	28	4
METTL14	28	4
MROH7	28	4
NANS	28	4
NEBL	28	4
NOP14	28	4
NXF5	28	4
OCM	28	4
PCDHB11	28	4
PLXNA1	28	4
PRODH	28	4
PSME4	28	4
RIMBP3	28	4
SASS6	28	4
SLC19A2	28	4
SP8	28	4
SPATA31A1	28	4
STX17	28	4
SV2A	28	4
TCL1A	28	4
TET2	28	4
TPPP2	28	4
TRAF3IP3	28	4
USE1	28	4
VAMP1	28	4
VBP1	28	4
ABCB9	28	3
AKR1C1	28	3
ANGPTL4	28	3
APOB	28	3
C10orf82	28	3
C11orf53	28	3
C1orf111	28	3
C6orf120	28	3
CACNG1	28	3
CCBL1	28	3
CDC5L	28	3
CERS6	28	3
CISD2	28	3
CSF3R	28	3
CTHRC1	28	3
DCAF15	28	3
DNAH1	28	3
DNAJC2	28	3
EHMT1	28	3
ERGIC3	28	3
ESYT1	28	3
FAM19A4	28	3
FAM47B	28	3
FAM83D	28	3
FAM96A	28	3
FBXO3	28	3
FHIT	28	3
GALNT15	28	3
GATSL3	28	3
GPLD1	28	3
HDAC5	28	3
HIST1H2BL	28	3
HPR	28	3
hsa-mir-4497	28	3
hsa-mir-4498	28	3
hsa-mir-548ad	28	3
hsa-mir-6830	28	3
HYPK	28	3
IDH3A	28	3
IL3RA_X	28	3
IL9R_X	28	3
ISL1	28	3
ITIH1	28	3
KAT2B	28	3
KCNG4	28	3
KCNK13	28	3
KIAA1279	28	3
KLC1	28	3
LHFPL1	28	3
LMNA	28	3
LSM2	28	3
LYZL1	28	3
MALSU1	28	3
MASP1	28	3
MBTPS2	28	3
MFSD2B	28	3
MLEC	28	3
NAV3	28	3
NLRP13	28	3
NPW	28	3
OR51F1	28	3
OTUD6A	28	3
PDE6B	28	3
PDIA4	28	3
PDK4	28	3
PIGK	28	3
RAD18	28	3
RCAN2	28	3
REEP4	28	3
RER1	28	3
RRAGD	28	3
SDF2L1	28	3
SLC22A9	28	3
SLC30A5	28	3
SLC34A2	28	3
SPINK2	28	3
ST8SIA1	28	3
SULT2B1	28	3
TAS2R60	28	3
THEG	28	3
TMEM196	28	3
TRIM43	28	3
TTC37	28	3
UBL3	28	3
UNC80	28	3
WDR52	28	3
ZFX	28	3
ZSWIM3	28	3
ACTA1	28	2
ADRM1	28	2
CES3	28	2
CHRM3	28	2
DEFB118	28	2
DTNA	28	2
ERP29	28	2
EXTL1	28	2
FDFT1	28	2
FEZF1	28	2
GLTPD2	28	2
hsa-mir-3674	28	2
hsa-mir-4295	28	2
hsa-mir-4488	28	2
INPP5F	28	2
ITFG2	28	2
MFSD11	28	2
NACC1	28	2
NonTargetingControlGuideForHuman_0195	28	2
NonTargetingControlGuideForHuman_0224	28	2
OAZ1	28	2
OR2A5	28	2
PGM2	28	2
PLCD4	28	2
PTOV1	28	2
PTPN7	28	2
QTRT1	28	2
RBP2	28	2
RLF	28	2
RUNX1	28	2
SLC25A1	28	2
SMCO3	28	2
SOD3	28	2
TBC1D22A	28	2
TCHH	28	2
THRB	28	2
TM6SF2	28	2
TMEM168	28	2
TMEM67	28	2
TMIGD1	28	2
TOR1AIP2	28	2
TSPY2	28	2
TTC19	28	2
TTYH1	28	2
UBE2H	28	2
UTRN	28	2
WDR31	28	2
ZNF709	28	2
DNAJB3	28	1
GLE1	28	1
IRAK1	28	1
PCDHGC3	28	1
VWA8	28	1
WBP1	28	1
CMAS	27	5
GABRA4	27	5
GPBP1	27	5
IPO9	27	5
NGRN	27	5
PSME3	27	5
RFWD2	27	5
SCAND3	27	5
STK31	27	5
TBC1D23	27	5
TLX1	27	5
USMG5	27	5
ACOT6	27	4
C16orf52	27	4
CAPNS1	27	4
CCDC135	27	4
CCDC152	27	4
CCNB1IP1	27	4
CD200	27	4
COX10	27	4
CRLF2_X	27	4
CYC1	27	4
DPY19L1	27	4
EHMT2	27	4
ENOX1	27	4
FAM166A	27	4
FAM9B	27	4
FIGF	27	4
FIS1	27	4
GCNT2	27	4
GPI	27	4
GRHPR	27	4
HIVEP3	27	4
IL17RE	27	4
ING4	27	4
LAMP3	27	4
LATS2	27	4
LCE2A	27	4
LIPT2	27	4
LSMEM1	27	4
MCOLN3	27	4
MLLT1	27	4
NACA2	27	4
NEUROD1	27	4
NF1	27	4
RASGRP3	27	4
RIN3	27	4
RSU1	27	4
SEC14L1	27	4
SEMA4A	27	4
SF3B2	27	4
SLC18B1	27	4
SLC46A1	27	4
SNRNP25	27	4
SP5	27	4
SZRD1	27	4
TADA2B	27	4
TCEAL8	27	4
TEX12	27	4
TMEM126A	27	4
TMEM161B	27	4
TSC2	27	4
UBB	27	4
USP2	27	4
ZC3HC1	27	4
ZFP1	27	4
AANAT	27	3
ABCG2	27	3
ABCG4	27	3
ACSBG1	27	3
ADAR	27	3
ADCY5	27	3
AFF2	27	3
ALK	27	3
AMIGO1	27	3
ANXA2	27	3
APCS	27	3
ARFIP2	27	3
ARNT	27	3
ATP5SL	27	3
ATRN	27	3
BARX2	27	3
C1orf112	27	3
C20orf78	27	3
C3orf52	27	3
CLEC17A	27	3
CNST	27	3
COPS7A	27	3
CTDSPL2	27	3
DAPL1	27	3
DESI1	27	3
DOPEY2	27	3
DUOXA1	27	3
EFCAB3	27	3
F2R	27	3
FAM111A	27	3
FAM175A	27	3
FAM71B	27	3
FAM78B	27	3
FIP1L1	27	3
FLII	27	3
GMFB	27	3
GNB1	27	3
GPR114	27	3
HBA1	27	3
HELZ	27	3
HIST1H4J	27	3
HNF1A	27	3
hsa-mir-33a	27	3
hsa-mir-3689f	27	3
hsa-mir-3912	27	3
hsa-mir-449a	27	3
hsa-mir-5100	27	3
hsa-mir-548av	27	3
HTR2B	27	3
IPO5	27	3
KIF14	27	3
KIF27	27	3
LRRC26	27	3
LRRN1	27	3
MACF1	27	3
MAPK1	27	3
MAPK1IP1L	27	3
MBNL1	27	3
MED10	27	3
MEX3A	27	3
MON2	27	3
MOSPD1	27	3
MYLK	27	3
MYOZ2	27	3
NEDD4L	27	3
NINJ2	27	3
NPR2	27	3
OR52N5	27	3
OR6N1	27	3
OSBPL10	27	3
PAMR1	27	3
PDZD3	27	3
PLEKHO1	27	3
POC1A	27	3
POMT2	27	3
PPP1R26	27	3
PRPF4B	27	3
PRRT1	27	3
PTPRN2	27	3
RASGRF1	27	3
RBBP8NL	27	3
RESP18	27	3
ROR1	27	3
RPRML	27	3
RPS6KA6	27	3
SAPCD1	27	3
SBNO2	27	3
SCRG1	27	3
SCUBE3	27	3
SERP1	27	3
SGSM1	27	3
SIGLEC7	27	3
SLC12A7	27	3
SLC24A6	27	3
SLC2A1	27	3
SMTN	27	3
SNX17	27	3
SRSF9	27	3
ST6GALNAC5	27	3
STAU1	27	3
STXBP5	27	3
SYPL2	27	3
TESK2	27	3
TRADD	27	3
TRIM60	27	3
TRIM72	27	3
TTBK1	27	3
UBE2F	27	3
USP40	27	3
VTCN1	27	3
WDHD1	27	3
XIRP1	27	3
XYLT1	27	3
ZBTB38	27	3
ZNF143	27	3
ZNF33B	27	3
ZNF500	27	3
ZNF627	27	3
ZNF700	27	3
ABCF2	27	2
ARMC5	27	2
ASMTL_X	27	2
AUH	27	2
BAG3	27	2
C12orf45	27	2
[truncated: 17,061 more rows]

## Sheet: Ricin R4
Gene	Number or NGS reads	Number of sgRNA
MGAT2	127435	6
SLC35C1	53018	6
GMDS	19522	6
VPS54	6803	6
TSTA3	4951	6
GOSR1	4813	6
ERP44	1178	6
ALG5	744	6
VPS51	14900	5
FUT4	14043	5
VPS53	11907	5
SPPL3	3569	5
JTB	786	5
VPS52	786	5
TAPT1	742	5
TM9SF2	733	5
NBAS	316	5
ARL5B	291	5
MOGS	177	5
TMEM165	94	5
MGAT1	22110	4
MAN2A1	905	4
ALG8	380	4
NAPG	290	4
UBE2G2	201	4
SEC62	196	4
XAGE1A	142	4
B3GNT2	106	4
ASNA1	81	4
GET4	76	4
SLC39A7	59	4
DOLPP1	52	4
QSOX2	28	4
DENND6A	26	4
SYVN1	23	4
SUCO	17	4
MAN1A2	1739	3
STX5	886	3
CYP1B1	508	3
SLC45A3	500	3
OXT	341	3
ALG6	291	3
OST4	219	3
SAA2	190	3
LSMD1	115	3
RABL3	106	3
SDHA	92	3
WRB	88	3
VTI1A	71	3
CANT1	53	3
PDCD5	49	3
TAS2R60	47	3
CD69	44	3
AMY1A	42	3
FAM216B	39	3
CTSL1	38	3
PMM2	36	3
TTC32	34	3
SLCO4A1	33	3
TMEM200B	30	3
MORC2	29	3
MAN1A1	28	3
PPIL3	28	3
SPANXA1	28	3
STK24	26	3
DIDO1	25	3
HBG1	25	3
YBX1	25	3
KIAA0146	24	3
PDHB	24	3
EIF4A1	23	3
SDR16C5	22	3
SESN2	22	3
CHSY1	20	3
DMRTC1	20	3
FAM160A1	20	3
PDPK1	20	3
MAGED4	19	3
PDE4B	19	3
RAB1A	19	3
TEX14	19	3
PPFIBP2	18	3
BET1L	17	3
SSTR2	17	3
DCAF15	16	3
AIG1	15	3
ZRANB2	15	3
C6orf120	14	3
GLG1	14	3
GPR113	14	3
IRF1	14	3
MS4A2	13	3
ARID1A	12	3
NPAP1	12	3
ARFRP1	11	3
TAF15	11	3
ADH1B	10	3
ARHGAP4	9	3
LMO2	8	3
ZNF865	8	3
PRG4	5	3
NonTargetingControlGuideForHuman_0865	6349	2
TRAPPC6A	1900	2
USP47	1655	2
ANK1	1546	2
GALE	1384	2
CCDC33	1269	2
EXOC3L4	1054	2
FDFT1	629	2
NAGK	440	2
SYNGR2	428	2
FAM122A	420	2
hsa-mir-6508	350	2
TBC1D20	313	2
TMEM170A	282	2
ICOS	252	2
KCNH5	250	2
SEC24C	227	2
HSPA4	208	2
RFT1	192	2
MRGPRF	186	2
PTPRZ1	179	2
CAMLG	167	2
NRBP2	147	2
TRAF1	132	2
CRK	129	2
SAA2-SAA4	122	2
RNASE6	119	2
C19orf25	117	2
UGT1A1	115	2
ASMT_X	114	2
CDH18	108	2
ADAMTSL3	106	2
ANKRD1	100	2
CRYGA	93	2
SOX5	92	2
TMEM18	92	2
NRBP1	91	2
USP19	91	2
NCLN	86	2
CAPN3	85	2
CMTM1	85	2
GALNT13	83	2
C8orf76	79	2
CD1E	76	2
ITPR1	75	2
PAGR1	75	2
CAP2	74	2
OFD1	71	2
MMP2	70	2
AKAP1	68	2
DEFB107A	65	2
KIAA1958	65	2
C9orf142	63	2
ASB10	58	2
NPTX2	55	2
ATXN3	54	2
MYO10	53	2
GCA	52	2
PRR16	50	2
HIST1H4C	49	2
OR8J3	48	2
SCFD1	47	2
C10orf111	46	2
NRAS	45	2
PXDN	45	2
COL13A1	44	2
PPIB	44	2
SLC12A9	44	2
VKORC1L1	44	2
PCDH18	43	2
RFPL1	42	2
TMEM132B	41	2
TRABD	41	2
CACNA1B	40	2
KIAA1211	40	2
C11orf94	39	2
KRTAP10-5	38	2
SS18	38	2
TESK1	38	2
GPR107	37	2
TBRG4	37	2
FAH	36	2
PPME1	36	2
SLC5A2	35	2
SRA1	35	2
TSPY1	35	2
USE1	35	2
CRISP3	34	2
RFWD2	34	2
C19orf35	33	2
NSFL1C	33	2
TMEM82	33	2
ZNF71	33	2
C14orf105	32	2
GSPT2	32	2
LRFN1	32	2
ARL14EPL	31	2
DNAJC2	31	2
OR2V2	31	2
TXNRD3NB	31	2
hsa-mir-4708	30	2
LRRC37A2	30	2
MPC1L	30	2
MTRNR2L6	30	2
PKD2L1	30	2
POU2F2	30	2
hsa-mir-515-1	29	2
KRT17	29	2
PLSCR4	29	2
RNF103	29	2
ACTBL2	28	2
SCAND3	28	2
SPEF2	28	2
WDR60	28	2
CORT	27	2
ERAS	27	2
FBXO41	27	2
FMR1NB	27	2
PECR	27	2
STPG1	27	2
LAMP2	26	2
SCAF4	26	2
UGP2	26	2
CDCP1	25	2
IL5	25	2
MARCH8	25	2
PIK3R1	25	2
ACSM2A	24	2
ACTR2	24	2
CHST7	24	2
EEF1G	24	2
PIGC	24	2
PRAMEF5	24	2
TSPYL5	24	2
TUSC3	24	2
ATP5J2	23	2
C16orf52	23	2
CD180	23	2
CFHR4	23	2
ERBB2	23	2
GMEB1	23	2
HSPE1-MOB4	23	2
RPS6KA5	23	2
SELE	23	2
SMURF2	23	2
TBC1D7	23	2
ACTR3	22	2
ARL17A	22	2
C9orf123	22	2
CCDC88B	22	2
EPS15	22	2
FCRL3	22	2
GABRG3	22	2
MDC1	22	2
PROSC	22	2
RAC3	22	2
SLC35A2	22	2
TDP2	22	2
UNC45B	22	2
ACTR1A	21	2
C17orf78	21	2
C17orf99	21	2
DYNC2H1	21	2
IFNW1	21	2
KRTAP24-1	21	2
LMOD1	21	2
MRRF	21	2
NADSYN1	21	2
NonTargetingControlGuideForHuman_0867	21	2
RBM3	21	2
VASP	21	2
ARHGEF10	20	2
EPPK1	20	2
LAPTM4A	20	2
LRP1	20	2
MNT	20	2
PAOX	20	2
PTPN1	20	2
TXNDC5	20	2
ZNF286A	20	2
ADRA1B	19	2
ATXN7L3	19	2
ERBB2IP	19	2
IAPP	19	2
MYRIP	19	2
NEK6	19	2
NUGGC	19	2
TMLHE	19	2
USO1	19	2
ALS2CL	18	2
ATP6V0A1	18	2
CCDC104	18	2
COG7	18	2
EIF3E	18	2
GALNT10	18	2
IL11RA	18	2
IQCK	18	2
NYX	18	2
PIK3AP1	18	2
SLC41A3	18	2
TGFBI	18	2
TRIM25	18	2
ATG5	17	2
CEACAM7	17	2
CLPTM1L	17	2
ESPN	17	2
GGNBP2	17	2
hsa-mir-154	17	2
HTR3B	17	2
LCE2D	17	2
MRPL15	17	2
OPHN1	17	2
PYROXD2	17	2
TEP1	17	2
TFDP2	17	2
UNK	17	2
VSTM4	17	2
CDHR3	16	2
COG8	16	2
CRLF3	16	2
CST5	16	2
CT47A5	16	2
FATE1	16	2
FCER1G	16	2
GPR149	16	2
HIST1H2AK	16	2
MAPK7	16	2
OR1J4	16	2
RARRES3	16	2
SHROOM4	16	2
ABI1	15	2
C1QTNF7	15	2
CDY1	15	2
COG3	15	2
DMRTC1B	15	2
DRD4	15	2
EEF1E1	15	2
EHD4	15	2
FAM220A	15	2
GRIN2A	15	2
LIPJ	15	2
NCKAP1L	15	2
OR10G9	15	2
PIK3R2	15	2
SLC24A6	15	2
SLC35E2B	15	2
SLITRK2	15	2
SPG20	15	2
TCEB3C	15	2
UGT2B15	15	2
VPS8	15	2
ZHX3	15	2
AGA	14	2
ALKBH1	14	2
C17orf98	14	2
C1orf172	14	2
CCR1	14	2
DNAAF1	14	2
GRIK3	14	2
GZMB	14	2
KBTBD13	14	2
MAPKAPK3	14	2
MSANTD4	14	2
MYH11	14	2
PLEKHG5	14	2
POU2F3	14	2
RNF25	14	2
SEMA4D	14	2
SEPT10	14	2
SYCE1	14	2
ZNF423	14	2
A4GALT	13	2
ABI2	13	2
BLOC1S5	13	2
CDR2	13	2
CYP4F12	13	2
DEFB118	13	2
DPYSL3	13	2
GCNT3	13	2
GYPA	13	2
HLA-E	13	2
LCP1	13	2
LRP11	13	2
LYRM5	13	2
MRPL46	13	2
NonTargetingControlGuideForHuman_0468	13	2
P2RY2	13	2
POM121C	13	2
RFX3	13	2
SEPP1	13	2
TEX11	13	2
ZNF225	13	2
ZNF470	13	2
ANTXR2	12	2
C3orf83	12	2
CAMK2D	12	2
CCDC80	12	2
hsa-mir-8061	12	2
MOSPD1	12	2
NonTargetingControlGuideForHuman_0504	12	2
OR5M11	12	2
PFDN4	12	2
PGBD4	12	2
POLR1D	12	2
RARRES2	12	2
REL	12	2
SCRG1	12	2
SIGIRR	12	2
SLC25A4	12	2
SNAPC2	12	2
AFF4	11	2
BRAP	11	2
C19orf33	11	2
C9orf170	11	2
ENKUR	11	2
ERN1	11	2
hsa-mir-1282	11	2
hsa-mir-362	11	2
KIAA1211L	11	2
MPP7	11	2
PKHD1	11	2
QKI	11	2
RABGEF1	11	2
SLC35D2	11	2
SLC5A11	11	2
STRA6	11	2
SYS1	11	2
TTC24	11	2
XAGE3	11	2
ZDHHC9	11	2
B9D1	10	2
CC2D2A	10	2
CPO	10	2
EPB41L3	10	2
EXOC3L2	10	2
FHDC1	10	2
GABRA5	10	2
hsa-mir-4327	10	2
LCOR	10	2
MSI1	10	2
MSRB3	10	2
MYCBPAP	10	2
MYLK2	10	2
NonTargetingControlGuideForHuman_0233	10	2
NonTargetingControlGuideForHuman_0896	10	2
OR56A3	10	2
P2RX4	10	2
PREX2	10	2
SCN10A	10	2
SEPT7	10	2
SMC1A	10	2
SPATA6L	10	2
SRPK3	10	2
TMCO2	10	2
TMEM156	10	2
ZBTB46	10	2
ALKBH7	9	2
ATAD5	9	2
CCL3L1	9	2
CHIC1	9	2
EIF4EBP2	9	2
GOLGA5	9	2
GRIA4	9	2
GRIK1	9	2
IFNK	9	2
KIAA0895L	9	2
MANF	9	2
MOS	9	2
OAZ1	9	2
PLA2G2A	9	2
PRY	9	2
RBMS1	9	2
RFX7	9	2
SHOX_X	9	2
SLC17A4	9	2
SMAD1	9	2
SOD3	9	2
TIMM8B	9	2
TRIM37	9	2
TRPC1	9	2
ZCCHC5	9	2
AGBL3	8	2
ARV1	8	2
CKS2	8	2
FAM129A	8	2
FXR2	8	2
GNB2	8	2
hsa-mir-548av	8	2
IFIT5	8	2
INTS12	8	2
LAPTM4B	8	2
LOC100130480	8	2
LRRTM4	8	2
MNDA	8	2
MTFR1L	8	2
NFATC2	8	2
PANK2	8	2
PRKCSH	8	2
RBM45	8	2
SALL3	8	2
SIAE	8	2
SLC12A6	8	2
SLC26A1	8	2
SLC39A12	8	2
SPINK13	8	2
TAS2R3	8	2
TMEM169	8	2
ZFPM1	8	2
ZSCAN25	8	2
ATRN	7	2
CD79A	7	2
ERVV-1	7	2
FST	7	2
GDPD1	7	2
hsa-mir-4666b	7	2
KCNN3	7	2
KLF11	7	2
KRBOX4	7	2
KRTAP3-3	7	2
NXF5	7	2
POPDC2	7	2
RTP1	7	2
SPOCK1	7	2
TAS2R50	7	2
TMEM19	7	2
TRAK1	7	2
UBXN11	7	2
ANKRD34C	6	2
ANKRD7	6	2
BAGE2	6	2
C1orf168	6	2
C5orf28	6	2
CCSAP	6	2
CNIH	6	2
CSN1S1	6	2
DEFB105A	6	2
DIAPH1	6	2
FAT2	6	2
GDA	6	2
GYS2	6	2
HOMER2	6	2
INPP5K	6	2
ITGB1	6	2
JMJD7	6	2
LAMA4	6	2
PCED1A	6	2
PGAP3	6	2
PPP1R3B	6	2
RBM19	6	2
TSSC1	6	2
UGT1A8	6	2
VSIG1	6	2
ZC3H4	6	2
ALK	5	2
BTBD18	5	2
C10orf95	5	2
CD274	5	2
DCAF11	5	2
DHCR7	5	2
EGLN1	5	2
ERP27	5	2
FAM84A	5	2
GAB3	5	2
KCTD1	5	2
LEO1	5	2
LRP4	5	2
NAP1L4	5	2
NonTargetingControlGuideForHuman_0923	5	2
OR6Q1	5	2
PDE4A	5	2
PHF21A	5	2
PIK3CG	5	2
PLEKHA1	5	2
PYCR2	5	2
RAVER2	5	2
RPL39	5	2
SLC4A1	5	2
SPP1	5	2
TCAIM	5	2
TLN2	5	2
TNFSF4	5	2
ZC4H2	5	2
ZNF281	5	2
ZNF414	5	2
ABCD4	4	2
ACTL10	4	2
ANGPTL3	4	2
ATP6V0B	4	2
CDH23	4	2
EPB41L1	4	2
FAM3B	4	2
LDLR	4	2
LENG9	4	2
LRRTM3	4	2
MEST	4	2
PPP1R36	4	2
PRMT7	4	2
ROBO2	4	2
TM4SF18	4	2
APMAP	3	2
C11orf45	3	2
DIP2A	3	2
KANK4	3	2
KBTBD3	3	2
LOC100507003	3	2
LTA	2	2
MAP3K10	2	2
NDNL2	2	2
OAS1	2	2
OPA1	2	2
SLC26A2	2	2
SNTG1	2	2
TADA1	2	2
TSPAN31	2	2
AP2A1	7680	1
CDH9	7636	1
GRIN3A	6777	1
PLA2G2E	6614	1
OSBP2	3335	1
CTNNAL1	1896	1
ATP2C1	1841	1
GABRE	1735	1
IRS4	1621	1
LOC100127983	1581	1
C3orf70	1453	1
OR2G3	990	1
ZNF597	939	1
TMED2	820	1
IMPDH1	584	1
UBE2U	553	1
DOK3	536	1
MCC	529	1
SIPA1L1	487	1
hsa-mir-7848	437	1
IL21R	421	1
CPEB4	388	1
KRTAP6-1	388	1
GDPD2	370	1
hsa-mir-485	350	1
PLAC1L	349	1
CHCHD7	348	1
ITGA4	338	1
DMXL2	334	1
CYGB	321	1
SRSF12	299	1
ZFAND6	291	1
ZNF704	290	1
ZNF599	278	1
TMEM181	260	1
IRF4	259	1
TMEM14A	240	1
ZNF563	239	1
CDK17	226	1
PRHOXNB	221	1
FGF6	216	1
TMEM132D	208	1
UVRAG	208	1
FAM86A	203	1
GLRB	196	1
GPR112	196	1
SNUPN	194	1
FCRL2	191	1
GPI	189	1
DKK2	178	1
C3orf17	176	1
CIRH1A	167	1
POTEC	167	1
SLAMF9	166	1
CACNA1D	162	1
ENDOG	161	1
IGFBP3	160	1
KCNC2	158	1
RABEP2	150	1
SREBF1	150	1
GAL3ST3	146	1
UBXN6	145	1
WDR5	145	1
MCL1	137	1
CLEC7A	134	1
FAM149A	134	1
MYO5C	134	1
ZNF283	129	1
BAG5	121	1
SPATA18	120	1
WFDC5	119	1
GIN1	118	1
hsa-mir-4787	117	1
POLR3E	116	1
LRRC1	114	1
ABCB8	113	1
NonTargetingControlGuideForHuman_0788	110	1
TENC1	109	1
FBXO25	108	1
ZNF688	108	1
SNX2	107	1
TGIF2LX	107	1
ARSI	106	1
USP17L30	106	1
CDK8	104	1
TMEM109	101	1
CYP2A7	98	1
HIST1H2AL	98	1
AK6	95	1
CTSL	95	1
GTF3C1	95	1
HCN4	94	1
hsa-mir-378d-2	94	1
PLEKHM2	94	1
SH3BGRL3	94	1
SPATA21	94	1
NANP	93	1
AMN	91	1
SPTA1	91	1
hsa-mir-1298	87	1
KCNK3	87	1
MAGEB3	87	1
OR51B2	87	1
RSPH10B2	87	1
SCFD2	87	1
USP16	85	1
MAF	84	1
GNG13	83	1
SMOC1	83	1
TMEM55B	83	1
TRAF2	82	1
CRYBB1	81	1
ZNF569	80	1
AKAP10	79	1
AP4M1	79	1
HMX1	79	1
LRRC56	79	1
SIN3B	79	1
C9orf57	78	1
FAM19A2	77	1
KL	76	1
NUP50	75	1
SPSB1	75	1
TGM3	75	1
EPB41	74	1
RNF4	74	1
SIGLEC9	74	1
HIST2H2AA3	73	1
HIVEP2	73	1
TMSB15A	73	1
DSCR6	72	1
NEDD4	71	1
NonTargetingControlGuideForHuman_0088	71	1
PHF13	70	1
SMARCD3	70	1
STOML3	70	1
TMC4	70	1
PINK1	69	1
SLC25A22	69	1
AK9	68	1
ALKBH2	68	1
CXorf21	68	1
GJA3	68	1
OR10G2	68	1
TUSC2	67	1
XPA	67	1
ALG2	66	1
MGAT5B	66	1
RPL22	66	1
UNC13D	66	1
ASCL5	65	1
FLNA	65	1
FASTKD1	64	1
FAXC	64	1
ITGAM	64	1
MCM3	64	1
OR1J2	64	1
hsa-mir-6871	63	1
MYLK	63	1
P2RY8_X	63	1
AOC2	62	1
NMNAT1	62	1
CAMTA1	61	1
DSCAM	61	1
RBBP6	61	1
TCF24	61	1
CCDC180	60	1
HNRPLL	60	1
TMEM200A	60	1
TNIP1	60	1
DHX15	59	1
PLEKHG2	59	1
TGFB3	59	1
WAPAL	59	1
C14orf166B	58	1
NANOS3	58	1
NMD3	57	1
CENPA	56	1
IKBKAP	56	1
MMAB	56	1
KRTAP10-2	55	1
AP1AR	54	1
CCL7	54	1
CDH12	54	1
EN2	54	1
MAP3K11	54	1
RNF112	54	1
SPN	54	1
ADAM32	53	1
AS3MT	53	1
HTR1D	53	1
MED30	53	1
PFN2	53	1
AKAP6	52	1
CMTM7	52	1
GAGE2E	52	1
SELP	52	1
NCL	51	1
PFN4	51	1
TAS2R16	51	1
C11orf54	50	1
CEBPG	50	1
DCTN6	50	1
OR4P4	50	1
PABPC1L2A	50	1
PIGV	50	1
RGCC	50	1
TMEM55A	50	1
BAZ1A	49	1
BAZ2A	49	1
FSBP	49	1
GLUD1	49	1
MAGEB16	49	1
MYO5A	49	1
S100A3	49	1
SLC1A3	49	1
ZC3H10	49	1
CA3	48	1
GAREM	48	1
GBP2	48	1
HNRNPH3	48	1
KCNA5	48	1
KCNRG	48	1
OR2B2	48	1
PLEKHA8	48	1
PRAMEF13	48	1
TNR	48	1
HMGCL	47	1
MAGEA9	47	1
MBIP	47	1
AAR2	46	1
RPS10-NUDT3	46	1
TM2D3	46	1
ACTR6	45	1
ANGEL1	45	1
CAMKK1	45	1
CCL13	45	1
KRT79	45	1
KRTAP5-9	45	1
TCAP	45	1
BNC1	44	1
CCNY	44	1
CHDC2	44	1
COLCA2	44	1
CTNNB1	44	1
CXCR4	44	1
DERL2	44	1
EPHX3	44	1
GNG11	44	1
MPV17	44	1
PLOD3	44	1
SPANXN1	44	1
ABHD8	42	1
AWAT1	42	1
hsa-mir-507	42	1
HYAL1	42	1
SERF1A	42	1
SOX14	42	1
CCDC169-SOHLH2	41	1
CYP4F11	41	1
FAM118B	41	1
FAM9A	41	1
PCOLCE	41	1
PEA15	41	1
PRR21	41	1
RRNAD1	41	1
SNRNP35	41	1
CPVL	40	1
MAN2B1	40	1
OLFM2	40	1
OR10A2	40	1
SERPINF1	40	1
ZCCHC8	40	1
ATF5	39	1
CDC5L	39	1
GRIA3	39	1
HIPK1	39	1
hsa-mir-196a-2	39	1
MS4A1	39	1
SYT13	39	1
ZSWIM1	39	1
CHD8	38	1
CLEC4G	38	1
FAM155B	38	1
hsa-mir-3130-1	38	1
hsa-mir-4657	38	1
KRT80	38	1
PDLIM2	38	1
RNF215	38	1
TSPYL2	38	1
ZNF366	38	1
BAALC	37	1
CCNE1	37	1
CERS2	37	1
CLDN3	37	1
CLK3	37	1
hsa-mir-7851	37	1
LMBRD2	37	1
PDZK1	37	1
PFKM	37	1
ZNF836	37	1
AFAP1L2	36	1
AQP10	36	1
BMF	36	1
CORO2A	36	1
FAM50A	36	1
HIST1H2AE	36	1
HMGN3	36	1
MAGEA6	36	1
SAP130	36	1
TMEM216	36	1
UBA2	36	1
hsa-mir-4751	35	1
IL33	35	1
KCNK2	35	1
KRT9	35	1
MRPS25	35	1
NARR	35	1
PNPLA4	35	1
ZNF41	35	1
AGBL2	34	1
DLX6	34	1
GSN	34	1
ID4	34	1
IL13RA1	34	1
MAP2K5	34	1
NPR3	34	1
OR5AU1	34	1
ZNF608	34	1
CFB	33	1
DDB1	33	1
DDN	33	1
FAM98B	33	1
hsa-mir-7856	33	1
IGFL1	33	1
KIAA1239	33	1
MFAP2	33	1
MRPL45	33	1
MTMR12	33	1
RAB7A	33	1
SVOP	33	1
TBCD	33	1
WRAP73	33	1
ATP1B3	32	1
CNTFR	32	1
EMC9	32	1
FUS	32	1
hsa-mir-211	32	1
IQCF3	32	1
LRRN3	32	1
NUMBL	32	1
OR5M9	32	1
OXSM	32	1
PDGFRA	32	1
PGK2	32	1
RALGAPB	32	1
A1CF	31	1
ACY3	31	1
ANAPC11	31	1
ANKS1B	31	1
CCDC109B	31	1
CGREF1	31	1
FGFR1	31	1
GIF	31	1
MAB21L3	31	1
MAGEA10	31	1
MS4A12	31	1
NDRG3	31	1
RNF122	31	1
TCF21	31	1
TRPM5	31	1
CASC5	30	1
CUX2	30	1
GADD45A	30	1
hsa-mir-548ab	30	1
hsa-mir-5692a-1	30	1
hsa-mir-6749	30	1
hsa-mir-6808	30	1
MAFG	30	1
MID1IP1	30	1
NPTX1	30	1
RASGEF1A	30	1
SLC16A6	30	1
ZNF124	30	1
ZNF404	30	1
C1RL	29	1
C6	29	1
DAD1	29	1
DGKZ	29	1
DPM3	29	1
ESPL1	29	1
EYA2	29	1
G3BP1	29	1
hsa-mir-3065	29	1
hsa-mir-3188	29	1
INSR	29	1
OR1B1	29	1
PIP4K2C	29	1
PPP1R32	29	1
RNF111	29	1
ZNF132	29	1
ZNF135	29	1
APOBEC3A	28	1
CLCA2	28	1
HBG2	28	1
hsa-mir-4470	28	1
LRRC3	28	1
MED13	28	1
METTL6	28	1
POLR3K	28	1
SCN11A	28	1
SERAC1	28	1
SSBP2	28	1
YAE1D1	28	1
ACTL7B	27	1
ARPC4	27	1
FBXL8	27	1
hsa-mir-4648	27	1
LEPREL2	27	1
MPHOSPH6	27	1
MTNR1B	27	1
PCBP1	27	1
SLC26A9	27	1
TRIM49	27	1
ZNF440	27	1
ZNF596	27	1
C2orf69	26	1
COG2	26	1
COG5	26	1
DRGX	26	1
hsa-mir-1224	26	1
KLK12	26	1
MBP	26	1
MUC21	26	1
NonTargetingControlGuideForHuman_0820	26	1
RPL7	26	1
STEAP2	26	1
SV2B	26	1
TRAPPC12	26	1
USP22	26	1
ANKRD18A	25	1
CCNF	25	1
EFCAB6	25	1
FAM135A	25	1
FBXL22	25	1
FFAR3	25	1
GANAB	25	1
hsa-mir-3150a	25	1
IL2RG	25	1
NDST3	25	1
OR7D4	25	1
OTUD6B	25	1
RIPK2	25	1
TJAP1	25	1
TTBK2	25	1
ATM	24	1
C14orf39	24	1
CCL20	24	1
ECE1	24	1
FAM213B	24	1
FBXW10	24	1
FCRL5	24	1
GMFB	24	1
IGF2BP2	24	1
INO80B	24	1
KCNH8	24	1
KDM2A	24	1
METTL2B	24	1
NonTargetingControlGuideForHuman_0015	24	1
PACS1	24	1
PKHD1L1	24	1
PRDM13	24	1
SLCO6A1	24	1
THOP1	24	1
TSKS	24	1
VAMP7_X	24	1
ZFC3H1	24	1
ZFYVE21	24	1
ARRB2	23	1
AZI1	23	1
C1QTNF3	23	1
CASP14	23	1
CCDC110	23	1
DEAF1	23	1
DYNLL2	23	1
HIP1	23	1
hsa-mir-4321	23	1
hsa-mir-584	23	1
KCNA10	23	1
KRT10	23	1
LGR4	23	1
MAP4K1	23	1
MDH1	23	1
MPZL3	23	1
NBPF9	23	1
NonTargetingControlGuideForHuman_0259	23	1
PAN3	23	1
PFKFB2	23	1
PIR	23	1
PRSS3	23	1
REG3G	23	1
SAGE1	23	1
SEMA3D	23	1
SURF1	23	1
THBD	23	1
TMEM190	23	1
USP33	23	1
ZNF598	23	1
CAPN15	22	1
CAPN2	22	1
CDK5	22	1
CLN6	22	1
EFCAB5	22	1
FCRLA	22	1
FPR3	22	1
GUCY1A3	22	1
HIST1H4A	22	1
HSPA13	22	1
KATNA1	22	1
LGALS9	22	1
MAP3K6	22	1
MSX1	22	1
MYO1C	22	1
NonTargetingControlGuideForHuman_0053	22	1
NonTargetingControlGuideForHuman_0687	22	1
OR2T29	22	1
PCDH15	22	1
PIWIL3	22	1
PRC1	22	1
PRTG	22	1
PTPN20A	22	1
RAB8B	22	1
TOPAZ1	22	1
WRNIP1	22	1
YKT6	22	1
C16orf55	21	1
CCDC42B	21	1
CD82	21	1
CDH2	21	1
CDK12	21	1
CREG1	21	1
CRYZ	21	1
CTNNBL1	21	1
hsa-mir-4766	21	1
IRF2BP1	21	1
KIAA0895	21	1
KIF4B	21	1
KRTAP5-2	21	1
LLGL2	21	1
MAGEB18	21	1
MINA	21	1
MRPL52	21	1
NAA16	21	1
OR11L1	21	1
PRB1	21	1
SENP5	21	1
SERPINA1	21	1
SPCS3	21	1
TATDN1	21	1
THEG	21	1
TRPS1	21	1
ZBTB24	21	1
ANP32E	20	1
ATPAF2	20	1
CCDC30	20	1
CGB	20	1
COLGALT1	20	1
CRYGS	20	1
E2F8	20	1
FAM135B	20	1
GNB1L	20	1
hsa-mir-215	20	1
hsa-mir-3140	20	1
LIN28B	20	1
LRCOL1	20	1
METAP2	20	1
NEK8	20	1
NPPC	20	1
PROSER1	20	1
PRSS8	20	1
RAD51	20	1
RANBP2	20	1
RPN2	20	1
SH3PXD2A	20	1
TAS2R42	20	1
TEX38	20	1
TMC6	20	1
ZXDC	20	1
ACPP	19	1
ADAMTS19	19	1
ATXN7	19	1
BHMT2	19	1
BRD1	19	1
C17orf66	19	1
CAPZA1	19	1
CCDC158	19	1
CYP4F3	19	1
DNM2	19	1
GIGYF2	19	1
hsa-mir-4999	19	1
hsa-mir-892a	19	1
INPP5J	19	1
KIAA0430	19	1
L3MBTL4	19	1
LTK	19	1
MC1R	19	1
MST4	19	1
NOTCH2	19	1
OGDH	19	1
OS9	19	1
PADI3	19	1
PATE3	19	1
PHGDH	19	1
PRMT6	19	1
PSMD5	19	1
SERPINB4	19	1
SGSH	19	1
SRRT	19	1
TFF3	19	1
ZNF700	19	1
AKT2	18	1
ASB7	18	1
ASCC1	18	1
ATP6V1G1	18	1
C6orf15	18	1
C6orf170	18	1
CKS1B	18	1
CLC	18	1
COCH	18	1
CPSF1	18	1
EPB41L2	18	1
FRMD4B	18	1
GAB1	18	1
GBA2	18	1
GPR171	18	1
GTF2E1	18	1
hsa-mir-608	18	1
HYLS1	18	1
IDH3G	18	1
KCNN4	18	1
KRT85	18	1
LRRC41	18	1
NBPF15	18	1
NonTargetingControlGuideForHuman_0939	18	1
OR56A4	18	1
OR6C6	18	1
PCSK5	18	1
PIP5KL1	18	1
POTEJ	18	1
RGS7	18	1
RIMS2	18	1
RNASE7	18	1
RNF212	18	1
RPE	18	1
SCLT1	18	1
SHISA9	18	1
SLC39A2	18	1
SPATA31D3	18	1
TBCEL	18	1
TCF7	18	1
TPX2	18	1
TRIM28	18	1
USP35	18	1
VSX2	18	1
ZFHX2	18	1
ZFYVE20	18	1
ZNF425	18	1
ANKFN1	17	1
ANKIB1	17	1
ANKRD36	17	1
APOOL	17	1
C19orf52	17	1
CAMSAP3	17	1
CAPS	17	1
COL2A1	17	1
CTAG2	17	1
DNAAF3	17	1
FAM134C	17	1
FAM21A	17	1
FNDC4	17	1
GAL3ST4	17	1
GLRA4	17	1
HIST1H4I	17	1
HR	17	1
LOXL2	17	1
MOB3B	17	1
NonTargetingControlGuideForHuman_0305	17	1
OGFOD2	17	1
OR52M1	17	1
PENK	17	1
PIK3C2B	17	1
PPP1R1A	17	1
PRKRIR	17	1
RGN	17	1
RNF125	17	1
SERPINA12	17	1
SIGLEC1	17	1
TGFB2	17	1
TIAM1	17	1
TMEM56	17	1
TPT1	17	1
WDR45	17	1
YIF1B	17	1
ZNF582	17	1
ACTN4	16	1
AP2S1	16	1
B9D2	16	1
C5orf20	16	1
CDH10	16	1
CSN3	16	1
CTRC	16	1
DDX3X	16	1
DPCD	16	1
DR1	16	1
DTX2	16	1
FAM26F	16	1
FAM46D	16	1
FLJ22184	16	1
GJA9	16	1
GNRH1	16	1
GPATCH4	16	1
HEPACAM	16	1
HGS	16	1
HTR3E	16	1
KIAA0922	16	1
KRT33A	16	1
MEIS1	16	1
MLST8	16	1
NonTargetingControlGuideForHuman_0037	16	1
NonTargetingControlGuideForHuman_0337	16	1
NPVF	16	1
NTN1	16	1
OR1Q1	16	1
OR7G3	16	1
PCTP	16	1
PDE8B	16	1
PHF20L1	16	1
PLCXD1_X	16	1
RAB27A	16	1
RAP1B	16	1
SARNP	16	1
SEL1L3	16	1
SFT2D1	16	1
SLC9A1	16	1
TEX37	16	1
TPD52L1	16	1
TULP2	16	1
UCHL3	16	1
USP17L5	16	1
ZNF675	16	1
ABCC2	15	1
ARHGAP15	15	1
ARL13A	15	1
C17orf53	15	1
C19orf71	15	1
CLEC5A	15	1
CNRIP1	15	1
CPS1	15	1
CTPS2	15	1
CYTH1	15	1
DCAF5	15	1
EMD	15	1
EXOSC9	15	1
FAM131A	15	1
FAM8A1	15	1
FLNC	15	1
FOXD2	15	1
FXYD4	15	1
G6PC2	15	1
GNAI3	15	1
GPR114	15	1
HEXB	15	1
hsa-mir-208b	15	1
KRT4	15	1
KRTAP9-8	15	1
LSMEM2	15	1
MAGEA2B	15	1
MAGED1	15	1
MAP1S	15	1
MAP7D3	15	1
MLLT1	15	1
MOSPD2	15	1
MYL12B	15	1
NonTargetingControlGuideForHuman_0265	15	1
NonTargetingControlGuideForHuman_0876	15	1
OR10H2	15	1
PEBP4	15	1
PIP4K2B	15	1
PLEKHO2	15	1
PNPLA5	15	1
PSMB8	15	1
RBMS3	15	1
ROGDI	15	1
SCN4B	15	1
SEMA3F	15	1
SLC35F2	15	1
SLC39A1	15	1
STOX2	15	1
TAS2R9	15	1
TBX22	15	1
TCEAL2	15	1
TMEM126B	15	1
TMEM222	15	1
WASF1	15	1
ZDHHC2	15	1
ZHX2	15	1
ZNF550	15	1
ZNF621	15	1
ZNF750	15	1
ADRBK1	14	1
AFF1	14	1
AIFM3	14	1
AP3D1	14	1
ARHGEF5	14	1
B4GALT2	14	1
C11orf49	14	1
C11orf58	14	1
C17orf112	14	1
CD97	14	1
CMC4	14	1
COL5A3	14	1
COL9A1	14	1
CRELD2	14	1
CSRNP3	14	1
DBN1	14	1
DENND5B	14	1
EBF1	14	1
EFCAB14	14	1
EHHADH	14	1
EIF4B	14	1
EIF5A	14	1
ELTD1	14	1
ERBB3	14	1
EYS	14	1
FBLN7	14	1
FBXL15	14	1
FGD5	14	1
FSCN3	14	1
FXN	14	1
GABRA1	14	1
GAGE12J	14	1
GRK4	14	1
HOOK2	14	1
hsa-mir-187	14	1
hsa-mir-548f-1	14	1
hsa-mir-5685	14	1
hsa-mir-6796	14	1
IL15RA	14	1
INS	14	1
KBTBD8	14	1
KIF9	14	1
KLF4	14	1
MATN1	14	1
MGME1	14	1
NAP1L5	14	1
NDUFAF4	14	1
NKX3-2	14	1
NMUR2	14	1
NonTargetingControlGuideForHuman_0624	14	1
OR52N4	14	1
OR6K6	14	1
PDGFRL	14	1
PFN1	14	1
PPP1R13L	14	1
PRPF40B	14	1
RPS4Y2	14	1
SAAL1	14	1
SFRP5	14	1
SPATS2	14	1
TBC1D23	14	1
TGFBRAP1	14	1
TMEM167B	14	1
TNP1	14	1
TRIB1	14	1
TRIM39	14	1
UBR1	14	1
UPP2	14	1
WDR34	14	1
XRCC2	14	1
ZMYND10	14	1
ZNF737	14	1
ZNFX1	14	1
ZYG11A	14	1
ACSS2	13	1
ACTR8	13	1
AIP	13	1
ALOX12	13	1
AQP8	13	1
AREG	13	1
BAZ1B	13	1
C11orf87	13	1
CCL1	13	1
CLEC2D	13	1
CLU	13	1
COX6C	13	1
CPAMD8	13	1
CSPG4	13	1
DUPD1	13	1
ELF5	13	1
FAM206A	13	1
FAM47A	13	1
FAM71C	13	1
FANCF	13	1
FHL5	13	1
FLOT1	13	1
hsa-mir-633	13	1
hsa-mir-6847	13	1
hsa-mir-7843	13	1
HTR2B	13	1
IL1RAP	13	1
INSM1	13	1
KCNG4	13	1
KDM4A	13	1
KLHL15	13	1
KRT86	13	1
LIPH	13	1
LRIT3	13	1
MED11	13	1
MGAT4A	13	1
MRAP	13	1
MYOF	13	1
MYOM3	13	1
NFKB1	13	1
NFYB	13	1
NOL12	13	1
NonTargetingControlGuideForHuman_0404	13	1
NonTargetingControlGuideForHuman_0947	13	1
NUBP1	13	1
OR2A4	13	1
OR2T35	13	1
PIGF	13	1
PLIN4	13	1
PPP2R5B	13	1
PRRC2C	13	1
RNASE11	13	1
RND2	13	1
RPS18	13	1
RYK	13	1
SERHL2	13	1
SLC37A2	13	1
SLC7A5	13	1
SOX18	13	1
SPANXN2	13	1
STON2	13	1
TAF1	13	1
TAS2R20	13	1
TCP1	13	1
TCTEX1D2	13	1
TLR3	13	1
TMC7	13	1
TMED10	13	1
TMEM173	13	1
UBA6	13	1
UBE2D1	13	1
VTN	13	1
XRN2	13	1
ZFP1	13	1
ADIPOR1	12	1
AKTIP	12	1
ANKRD33B	12	1
ARFIP1	12	1
BCL2L15	12	1
C15orf62	12	1
C1orf65	12	1
C22orf23	12	1
C6orf118	12	1
C7orf34	12	1
CAND1	12	1
CDH1	12	1
CENPB	12	1
CHP1	12	1
CLPSL2	12	1
EIF2AK2	12	1
FBF1	12	1
GAL	12	1
GCNT2	12	1
GIPC2	12	1
HAS3	12	1
HS3ST5	12	1
hsa-mir-19b-2	12	1
hsa-mir-3943	12	1
hsa-mir-676	12	1
IL17RC	12	1
INO80E	12	1
ITGAD	12	1
ITPR2	12	1
JMJD1C	12	1
KIF7	12	1
KLHDC7B	12	1
KRTAP12-3	12	1
L3MBTL3	12	1
LPAR5	12	1
MAMLD1	12	1
MCOLN1	12	1
MELK	12	1
MEP1A	12	1
MPI	12	1
MYOZ2	12	1
NonTargetingControlGuideForHuman_0490	12	1
NonTargetingControlGuideForHuman_0530	12	1
NonTargetingControlGuideForHuman_0641	12	1
NREP	12	1
OR10K2	12	1
OR4N2	12	1
PAFAH2	12	1
PDGFA	12	1
PEX19	12	1
PLB1	12	1
PPP3CC	12	1
PRX	12	1
PYURF	12	1
REV3L	12	1
RFPL3	12	1
RNF19B	12	1
SDCBP2	12	1
SLC25A48	12	1
SLC35A3	12	1
SLC9A4	12	1
SMIM21	12	1
SNRPA1	12	1
SOHLH1	12	1
TFR2	12	1
TM4SF20	12	1
TMEFF1	12	1
TNIP3	12	1
TRAIP	12	1
TRAT1	12	1
VCX3B	12	1
ZNF197	12	1
ZNF276	12	1
ZNF436	12	1
ZNF500	12	1
AKT1S1	11	1
AMELY	11	1
ANKRD65	11	1
ARHGAP19	11	1
ATP5G3	11	1
AUP1	11	1
BMP6	11	1
C10orf67	11	1
C10orf68	11	1
C1orf228	11	1
C8orf86	11	1
CAMKK2	11	1
CCBE1	11	1
CCDC53	11	1
CD38	11	1
CERS3	11	1
CIRBP	11	1
COMMD2	11	1
CPNE6	11	1
DEFB4A	11	1
DGKE	11	1
DHH	11	1
DNAJB9	11	1
DTX3	11	1
DZANK1	11	1
EHMT1	11	1
ERC1	11	1
F2RL1	11	1
FAM188A	11	1
FAM3A	11	1
FAM83A	11	1
FAM86B1	11	1
FBXL18	11	1
FBXO15	11	1
FETUB	11	1
FGF23	11	1
GATSL2	11	1
GH2	11	1
GJD4	11	1
GLIS2	11	1
GLT6D1	11	1
GNMT	11	1
HEYL	11	1
HGSNAT	11	1
HIBADH	11	1
HIPK4	11	1
HIST1H4G	11	1
HNRNPA3	11	1
HOXC8	11	1
hsa-mir-3144	11	1
hsa-mir-3714	11	1
hsa-mir-4418	11	1
hsa-mir-4647	11	1
hsa-mir-6878	11	1
hsa-mir-891a	11	1
KATNAL2	11	1
KBTBD6	11	1
KCNQ3	11	1
KCTD2	11	1
KIAA1024L	11	1
LOC100130451	11	1
LPXN	11	1
LSM7	11	1
MAP10	11	1
MARCH5	11	1
MATR3	11	1
METTL10	11	1
METTL20	11	1
MMP21	11	1
NARG2	11	1
NDNF	11	1
NFS1	11	1
NHLRC1	11	1
NonTargetingControlGuideForHuman_0431	11	1
NonTargetingControlGuideForHuman_0871	11	1
NonTargetingControlGuideForHuman_0936	11	1
NOSIP	11	1
NSUN5	11	1
NUDT14	11	1
OPN1MW	11	1
OR4E2	11	1
OR5L1	11	1
OVCH1	11	1
PCDP1	11	1
PDE7B	11	1
PGM2L1	11	1
PHRF1	11	1
PLEKHJ1	11	1
PTGFRN	11	1
RAB4B	11	1
RETNLB	11	1
RFXANK	11	1
RIOK3	11	1
RNF133	11	1
RNF8	11	1
RPP30	11	1
SEC14L6	11	1
SEC24B	11	1
SERPINB10	11	1
SETD1B	11	1
SFXN5	11	1
SLC11A2	11	1
SLC18A1	11	1
SLC22A5	11	1
SLC6A14	11	1
SNAPC4	11	1
SPTLC3	11	1
STX10	11	1
TACR2	11	1
TANGO2	11	1
THBS2	11	1
TMPRSS11E	11	1
TXNRD2	11	1
USH1G	11	1
VRK3	11	1
WTAP	11	1
YWHAZ	11	1
ZNF600	11	1
ABCF2	10	1
ADRA2B	10	1
AGO4	10	1
AKAP2	10	1
ARMCX5	10	1
ATG4B	10	1
ATP5H	10	1
BCL2L13	10	1
BUB1	10	1
C10orf11	10	1
C9orf78	10	1
CA7	10	1
CACNA1I	10	1
CCDC8	10	1
CNDP1	10	1
CNTF	10	1
COLEC10	10	1
CRIP2	10	1
CXCR1	10	1
DBF4	10	1
DDHD1	10	1
DDO	10	1
DHRS7C	10	1
ELOVL7	10	1
EMB	10	1
EPCAM	10	1
EPG5	10	1
ERICH1	10	1
FAM73A	10	1
FGF18	10	1
FRMD3	10	1
FSTL5	10	1
GABRA6	10	1
GHRH	10	1
GUCY1A2	10	1
HAND1	10	1
HAP1	10	1
HLA-DRA	10	1
HNRNPH2	10	1
HRH1	10	1
hsa-mir-300	10	1
hsa-mir-30a	10	1
hsa-mir-383	10	1
hsa-mir-451a	10	1
hsa-mir-532	10	1
hsa-mir-573	10	1
hsa-mir-6732	10	1
hsa-mir-6870	10	1
hsa-mir-7151	10	1
hsa-mir-7844	10	1
hsa-mir-939	10	1
IFNG	10	1
INPP5A	10	1
ISLR2	10	1
KCNJ4	10	1
KDSR	10	1
KIF18B	10	1
LAMB4	10	1
LDLRAD3	10	1
LEPREL1	10	1
LILRA3	10	1
LITAF	10	1
LRRC37B	10	1
MAD2L1	10	1
MADD	10	1
MANSC1	10	1
MATN3	10	1
MBL2	10	1
MCTS1	10	1
MYF5	10	1
NAA11	10	1
NAT2	10	1
NDUFA10	10	1
NKD1	10	1
NonTargetingControlGuideForHuman_0634	10	1
NonTargetingControlGuideForHuman_0899	10	1
NonTargetingControlGuideForHuman_0957	10	1
NRARP	10	1
NTS	10	1
NUP93	10	1
OR3A2	10	1
OR51T1	10	1
OR8H3	10	1
OXA1L	10	1
PAICS	10	1
PARP15	10	1
PDPR	10	1
PDZD3	10	1
PEX2	10	1
PGM5	10	1
PLA2G2F	10	1
PLEKHG1	10	1
PPWD1	10	1
PRDM12	10	1
PSMB11	10	1
PSMD8	10	1
PUS10	10	1
RAD21L1	10	1
RANBP10	10	1
RB1	10	1
RBBP8NL	10	1
RCL1	10	1
RICTOR	10	1
RIMKLA	10	1
RNASEL	10	1
RWDD4	10	1
SAMD3	10	1
SCUBE3	10	1
SEC11A	10	1
SEMA3E	10	1
SIRPG	10	1
SLC38A2	10	1
SNTA1	10	1
SNX14	10	1
SPDYE2	10	1
SPOP	10	1
STUB1	10	1
SUN5	10	1
TCP10L	10	1
THAP3	10	1
TLX3	10	1
TMC5	10	1
TMEM97	10	1
TNFRSF10D	10	1
TOMM34	10	1
TRABD2A	10	1
TRIM5	10	1
TRIM61	10	1
TRIM8	10	1
TRMT12	10	1
WBSCR16	10	1
WBSCR22	10	1
WIF1	10	1
WSCD2	10	1
ZDHHC7	10	1
ZG16B	10	1
ZMYM3	10	1
ZNF136	10	1
ZNF345	10	1
ACBD4	9	1
ACOX1	9	1
ADAM30	9	1
ADARB1	9	1
ANKRD20A2	9	1
ANKRD46	9	1
APCDD1	9	1
ARPC1A	9	1
ARPC1B	9	1
ATF2	9	1
B4GALT1	9	1
BAG6	9	1
BIRC6	9	1
BOD1	9	1
BTNL8	9	1
C11orf40	9	1
C15orf40	9	1
C1orf27	9	1
C3orf18	9	1
CADM2	9	1
CAMTA2	9	1
CBLN3	9	1
CBR4	9	1
CCDC15	9	1
CCNJL	9	1
CD27	9	1
CD40	9	1
CDK2AP2	9	1
CHD6	9	1
CIB1	9	1
CLK4	9	1
CNTN2	9	1
COG4	9	1
COX6A1	9	1
CTIF	9	1
CXorf49	9	1
CYB5R2	9	1
CYP4A22	9	1
DBNDD2	9	1
DET1	9	1
DNAH2	9	1
DNAJC28	9	1
DUOXA1	9	1
DYM	9	1
DYRK1A	9	1
ESAM	9	1
F8A1	9	1
FAM178A	9	1
FANCB	9	1
FANCI	9	1
FASTKD3	9	1
FGF19	9	1
GATC	9	1
GPAT2	9	1
GUK1	9	1
HCRTR1	9	1
HERC2	9	1
HIST1H2BL	9	1
HOXA3	9	1
hsa-mir-101-2	9	1
hsa-mir-1185-1	9	1
hsa-mir-1321	9	1
hsa-mir-192	9	1
hsa-mir-3622b	9	1
hsa-mir-3978	9	1
hsa-mir-4429	9	1
hsa-mir-4464	9	1
hsa-mir-513b	9	1
hsa-mir-519b	9	1
hsa-mir-5681a	9	1
hsa-mir-6073	9	1
hsa-mir-8072	9	1
IKBKE	9	1
IL12B	9	1
IL25	9	1
IMMP1L	9	1
INO80C	9	1
IRS1	9	1
IRX6	9	1
KCNK6	9	1
KCTD4	9	1
KIAA1524	9	1
KIAA1598	9	1
KLF6	9	1
KRT36	9	1
KRTAP12-1	9	1
KRTAP19-2	9	1
KRTAP3-2	9	1
LAMA1	9	1
LGI1	9	1
LMAN1L	9	1
LPHN2	9	1
LRRC37A	9	1
MCTP2	9	1
MCU	9	1
[truncated: 3,062 more rows]
