# Supplementary material for: Genome-wide CRISPR screens for Shiga toxins and ricin reveal Golgi proteins critical for glycosylation
Source: PLoS Biol. 2018 Nov 27;16(11):e2006951. doi: 10.1371/journal.pbio.2006951 (PMC6258472; doi:10.1371/journal.pbio.2006951)
Supplement: S3 Data — (XLSX) [file pbio.2006951.s018.xlsx]

## Sheet: Geno-typing for single clones
Single clone	Sub-Clone Number	Nucleic Acid	InDel	Mutation	Amino Acid	Consequence
LAPTM4A sgRNA		GCTGTCAACATTCAGTATGA
LAPTM4A WT gene		ACTCATCCAAACTCCATGCCAGCTGTCAACATTCAGTATGAAGTCATCGGTAATTACTATTCGTCTGAGAGAATGGCTGGTATG	0	0	THPNSMPAVNIQYEVIGNYYSSER	WT
LA-Mut-9	9-1/2/8/12/13/14	ACTCATCCAAACTCC---------GTCAACATTCAGTATGAAGTCATCGGTAATTACTATTCGTCTGAGAGAATGGCTGGTATG	-9	0	THPNS---VNIQYEVIGNYYSSER	Delete 3 residues
	9-3/5/9	ACTCATCCAAACTCCATGCCAG--------------TATGAAGTCATCGGTAATTACTATTCGTCTGAGAGAATGGCTGGTATG	-14	0	THPNSMPV*	Shift
	9-4/10/11/15	ACTCATCCAAACTCCATGCC----GTCAACATTCAGTATGAAGTCATCGGTAATTACTATTCGTCTGAGAGAATGGCTGGTATG	-4	0	THPNSMPSTFSMKSSVITIRLREW	Shift
LA-KO-10	10-1/4/7/11	ACTCATCCAAACTCCATGCCAGCT--CAACATTCAGTATGAAGTCATCGGTAATTACTATTCGTCTGAGAGAATGGCTGGTATG	-2	0	THPNSMPAQHSV*	Shift
	10-2/8/13/14	ACTCATCCAAACTCCATGCCAGCT-TCAACATTCAGTATGAAGTCATCGGTAATTACTATTCGTCTGAGAGAATGGCTGGTATG	-1	0	THPNSMPASTFSMKSSVITIRLRE	Shift
	10-6/15	ACTCATCCAAACTCCATGCCAGCTGGTCAACATTCAGTATGAAGTCATCGGTAATTACTATTCGTCTGAGAGAATGGCTGGTATG	-1	0	THPNSMPAGQHSV*	Shift
LA-KO-12	12-1/2/3/6/7/10/12	ACTCATCCAAACTCCATGCCAG-----------------------------TAATTACTATTCGTCTGAGAGAATGGCTGGTATG	-28	0	THPNSMPVITIRLREWLV	Shift
	12-4/8/9/14	ACTCATCCAAACTGAA--------------------------GTCATCGGTAATTACTATTCGTCTGAGAGAATGGCTGGTATG	-26	0	THPN*	Shift
	12-5/11/15	ACTCATCCAAACTCCATGCCAG--------------TATGAAGTCATCGGTAATTACTATTCGTCTGAGAGAATGGCTGGTATG	-14	0	THPNSMPV*	Shift
TMEM165 sgRNA		GTGCACGGGATTGGCAGTAA
TMEM165 WT gene		CGTGGGTGGAACTGTGGGGCACTGCCTGTGCACGGGATTGGCAGTAATTGGAGGAAGAATGATAGCACAGAAAATCTCTGTCAG	0	0	VGGTVGHCLCTGLAVIGGRMIAQK	WT
TM-Mut-1	1-2/4/5/6/7/9	CGTGGGTGGAACTGTGGGGCACTGCCTGTG-----GATTGGCAGTAATTGGAGGAAGAATGATAGCACAGAAAATCTCTGTCAG	-5	0	VGGTVGHCLWIGSNWRKNDSTENL	shift
	1-3/8/10	CGTGGGTGGAACTGTGGGGCACTGCCTGTGTTACTGCACGGGATTGGCAGTAATTGGAGGAAGAATGATAGCACAGAAAATCTCTGTCAG	6	0	VGGTVGHCLCYCTGLAVIGGRMIAQK	insert
TM-KO-3	3-1/3/4/5/8/10/11/12	CGTGGGTGGAACTGTGGGGCAC-----------GGGATTGGCAGTAATTGGAGGAAGAATGATAGCACAGAAAATCTCTGTCAG	-11	0	VGGTVGHGIGSNWRKNDSTENLC	shift
	3-2/6/7/13/14/15	CGTGGGTGGAACTGTGGGGCACTGCCTGTG----------GCAGTAATTGGAGGAAGAATGATAGCACAGAAAATCTCTGTCAG	-10	0	VGGTVGHCLWQ*	shift
TM9SF2 sgRNA		AAGCGCCCATCTGAAAATCT
TM9SF2 WT gene		TTTGATTTTTGCCAAGCATCAGAAGGAAAGCGCCCATCTGAAAATCTTGGTCAGGTACTATTCGGGGAAAGAATTGAACCTTCAC	0	0	FDFCQASEGKRPSENLGQVLFGER	WT
SF2-WT-5	5-1/2/3/4/5/6/7	TTTGATTTTTGCCAAGCATCAGAAGGAAAGCGCCCATCTGAAAATCTTGGTCAGGTACTATTCGGGGAAAGAATTGAACCTTCAC	0	0	FDFCQASEGKRPSENLGQVLFGER	WT
	5-8/9	TTTGATTTTTGCCAAGCATCAGAAGGAAAGCGCCCATCTGAAAAATCTTGGTCAGGTACTATTCGGGGAAAGAATTGAACCTTCAC	1	0	FDFCQASEGKRPSEKSWSGTIRGK	shift
SF2-KO-8	8-2/7/17/18	TTTGATTTTTGCCAAGCATCAGAAGGAAAGCGCCCAT-------TCTTGGTCAGGTACTATTCGGGGAAAGAATTGAACCTTCAC	-7	0	FDFCQASEGKRPFLVRYYSGKELN	shift
	8-4/5/6/8/10/13/15/16	TTTGATTTTTGCCAAGCATCAGAAGGAAAGCGCCCATCTGAAAAATCTTGGTCAGGTACTATTCGGGGAAAGAATTGAACCTTCAC	1	0	FDFCQASEGKRPSEKSWSGTIRGK	shift
SF2-KO-9	9-1/2/3/4/11/12/15	TTTGATTTTTGCCAAGCATCAGAAGGAAAGCGCCCATCTGAAAAATCTTGGTCAGGTACTATTCGGGGAAAGAATTGAACCTTCAC	1	0	FDFCQASEGKRPSEKSWSGTIRGK	shift
	9-5/10	TTTGATTTTTGCCAAGCATCAGAAGGAAAGCGCCCATCTG----TCTTGGTCAGGTACTATTCGGGGAAAGAATTGAACCTTCAC	-4	0	FDFCQASEGKRPSVLVRYYSGKEL	shift
	9-6/9	TTTGATTTTTGCCAAGCATCAGAAGGAAAG----------------------------AATTCGGGGAAAGAATTGAACCTTCAC	-28	1	FDFCQASEGKNSGKELNLHHIRFV	shift
