# Supplementary material for: Genome-wide CRISPR screens for Shiga toxins and ricin reveal Golgi proteins critical for glycosylation
Source: PLoS Biol. 2018 Nov 27;16(11):e2006951. doi: 10.1371/journal.pbio.2006951 (PMC6258472; doi:10.1371/journal.pbio.2006951)
Supplement: S4 Data — (XLSX) [file pbio.2006951.s019.xlsx]

## Sheet: Gb3, LacCer, GlcCer, Cer
Sample	Replicate	PC 16:0/16:0	Gb3 16:0	Gb3 18:0	Gb3 24:0	Gb3 26:0	Gb3 16:1	Gb3 22:1	Gb3 24:1	Gb3 26:1	LacCer 16:0	LacCer 22:0	LacCer 24:0	LacCer 24:1	GluCer 16:0	GluCer 24:0	GluCer 26:0	GluCer r 24:1	Cer 16:0	Cer 22:0	Cer 24:0	Cer 24:1	Cer 26:1
WT	I	3.48915e+06	110343	882.504	128185	13199.3	2769.74	484.815	41324.9	4479.17	25901.9	9464.27	77355.7	48412.6	214047	338788	36844.2	58959.6	61692.8	72910.2	463093	241279	45284.2
WT	II	3346988	99343.2	758.974	117187	12203.4	2318.2	408.527	36703.1	3879.13	23809.9	8237	71902.7	42497	194332	304407	32213.5	53824.2	57103.8	65323.8	412450	212543	39804.7
WT	III	3300836	93374.4	661.948	114801	11388.6	2376.71	363.245	35947.8	3672.03	21547.2	7923.55	70871.8	40590.4	184173	297250	30274.4	53423	55137.8	64396.5	401759	214476	38720.4
A4-KO-Mix	I	3.10181e+06	790.278	0	185.987	0	467.918	0	0	0	124742	33765	192513	74465.9	309572	348987	32252.9	79362.6	67537.8	67351.9	413312	216578	39861.4
A4-KO-Mix	II	3060102	523.229	0	140.54	0	412.662	0	0	0	107442	28000.5	151766	60566.8	265857	275794	24491.1	66861.2	65416.7	50714.2	316283	164012	29063.5
A4-KO-Mix	III	2.93118e+06	461.359	0	118.631	0	283.271	0	0	0	93767.3	25718.3	149298	55445.5	230493	273155	24063.1	61873.3	58984.5	50120.6	317586	164431	28308.5
LA-KO-10	I	2.77687e+06	564.199	0	1314.36	67.466	113.571	0	775.839	76.684	60615	64593.3	235816	141517	75362.4	229760	15498.2	79720.3	29663.9	51423.2	243436	140882	21990.9
LA-KO-10	II	2302976	269.247	0	849.895	48.556	97.345	0	531.859	60.931	34054	39117.8	170789	85698.8	40781.7	141819	7737.34	48686.6	20963.7	28350.8	139117	87409.3	11217.9
LA-KO-10	III	2277663	250.473	0	713.308	54.647	60.776	0	440.365	55.344	31669.5	36461.8	158587	79927.8	38516.5	140034	7590.54	42493.2	20022.2	27055.4	136673	82506.1	11282.9
LA-KO-12	I	2719326	3838.2	63.669	4532.13	278.802	315.31	21.178	1253.83	129.853	146676	48132.3	240867	111133	300663	425471	45903.3	70611.5	91048.6	89818.5	437451	242039	35351
LA-KO-12	II	2662358	3565.53	80.113	4131.4	293.54	374.274	35.263	1060.37	119.54	136026	44150.4	227217	102699	283674	390093	43282.4	64443.5	85483.9	81178.6	396156	213455	32236.2
LA-KO-12	III	2.6092e+06	3089.18	42.778	3714.43	276.718	226.37	14.978	958.305	116.652	127383	41907	220755	97527.9	262350	383047	43936.2	64191.4	80863.8	80722.9	391150	212879	31868
TM-Mut-1	I	2.45421e+06	20361.3	0	31209.2	1678.67	0	69.284	9847.35	834.744	34397.2	7662.27	69985.7	24712.4	147880	180320	11283	33240.3	66856.8	31818.3	227378	130806	18321.5
TM-Mut-1	II	778163	750	0	2316.57	175.048	0	14.064	1010.78	81.464	1666.16	609.55	6566.63	1855.47	10095.7	18566.3	856.263	1963.93	14233.6	2148.46	20415.9	8531.52	1349.1
TM-Mut-1	III	312924	254.81	0	859.077	67.964	0	5.494	339.274	46.188	455.8	251.193	2170.33	534.315	3028.21	5934.09	277.419	628.433	5178.24	761.958	6831.85	2729.08	663.542
TM-KO-3	I	2.33534e+06	6841.06	38.663	13531.3	733.321	284.619	89.786	6563.32	334.783	12671.7	3622.81	26828.2	12475.5	50434.4	59830.9	2130.35	10474.7	34069.4	15347.8	118722	72726.4	7346.23
TM-KO-3	II	2.16915e+06	5073.62	35.871	11183.1	602.037	228.17	71.107	5085.74	283.29	10130	2731.22	22536.7	9645.91	42654.5	48678.5	1642.74	8450.42	29925.7	12166.8	96631.3	57233.2	5945.2
TM-KO-3	III	2086457	4388.19	24.954	10241.7	595.408	190.653	65.155	4856.89	256.025	8944.95	2459.62	19782.4	9270.7	37433.1	47310	1621.61	7377.58	27944.8	10657.1	91273.3	51609.7	5276.16
SF2-KO-8	I	979794	589.574	0	1218.17	63.282	0	0	498.164	0	7200.51	1350.23	16001.1	4193.64	9408.84	16309.7	570.197	1656.3	18390.6	2908.33	37927	13202.6	1828.93
SF2-KO-8	II	459738	167.519	0	466.449	24.704	0	0	205.307	0	1503.37	445.714	5241.5	1381.48	2982.1	4687.58	192.114	497.514	6843.3	983.862	11008.9	3620.01	604.707
SF2-KO-8	III	387069	143.394	0	357.715	16.147	0	0	153.044	0	1239.68	372.132	4095.25	997.83	2227.1	4299.94	133.041	401.92	6175.23	844.016	10027	3242.29	507.956
SF2-KO-9	I	1.93518e+06	289.394	0	670.904	0	0	0	489.028	0	20510.9	17080.4	61356.3	33870	41106.6	72528.5	3049.68	19424.9	10996	9266.9	72095.4	28470.4	2970.12
SF2-KO-9	II	856180	48.403	0	140.484	0	0	0	103.386	0	1957.05	2199.69	11674.8	4782.54	4686.64	14164.3	571.072	2580.49	3257.06	1479.34	13061.3	4287.66	642.417
SF2-KO-9	III	697139	40.121	0	108.239	0	0	0	96.527	0	1227.39	1858.97	8325.81	3916.03	2584.99	10671	345.219	1920.81	2437.72	1105.42	9109.69	3089.12	372.884
LA-KO-12 + LA	I	1.96146e+06	17241.3	105.091	42464.8	2116.11	190.546	148.957	14009.1	515.642	28833.7	15472.1	76271.9	24421.9	117283	217825	14343.7	28744	35554	27476.4	171810	63504.9	5336.95
LA-KO-12 + LA	II	1.0436e+06	1601.69	34.353	9438.73	426.898	42.24	40.751	2632.48	131.741	3782.47	2645.36	19194	3974.61	24204.5	66189	2574.86	5247.71	12418.8	4972.57	42665.3	10671.5	1202.02
LA-KO-12 + LA	III	835689	979.744	15.02	6920.61	297.223	52.43	31.417	2116.66	104.593	2231.85	1807.27	13446.5	2989.2	15544	49980.2	1547.61	3791.64	8166.26	3422.06	28014.8	7147.68	712.11

## Sheet: GM2
Sample	Replicate	d3GM2 18:0	GM2 16:0
WT	I	5152.95	15081.9
WT	II	3140.03	9927.41
WT	III	1951.2	8468.42
TM-Mut-1	I	38.9	41.3
TM-Mut-1	II	54.4	29.91
TM-KO-3	I	1123.35	199.045
TM-KO-3	II	249.452	47.924
TM-KO-3	III	273.985	57.467
SF2-KO-8	I	983.979	1142.56
SF2-KO-8	II	283.409	362.615
SF2-KO-8	III	174.229	151.541
SF2-KO-9	I	424.317	223.353
SF2-KO-9	II	106.74	22.54
SF2-KO-9	III	251.061	76.786
