# Supplementary material for: Genome-wide CRISPR screens for Shiga toxins and ricin reveal Golgi proteins critical for glycosylation
Source: PLoS Biol. 2018 Nov 27;16(11):e2006951. doi: 10.1371/journal.pbio.2006951 (PMC6258472; doi:10.1371/journal.pbio.2006951)
Supplement: S5 Data — (XLSX) [file pbio.2006951.s020.xlsx]

## Sheet: Figure 1A
	Cell Viability (%)
	5637		HeLa		HT-29		Caco-2		U2OS		A498		A549		T24		RT4
Stx1 concentration (ng/mL)	Ave	Stdev	Ave	Stdev	Ave	Stdev	Ave	Stdev	Ave	Stdev	Ave	Stdev	Ave	Stdev	Ave	Stdev	Ave	Stdev
10000	3.60643	1.0607	3.3668	0.19469	50.0387	1.61859	60	1.55889	67.7864	1.33546					81.1582	6.82746	73.718	4.56347
1000	6.78165	2.09057	53.7507	2.6182	51.8189	2.15851	83.5866	15.5584	95.2609	3.18792	95.9234	5.4545	105.501	8.07725	100.904	5.97911	99.5726	3.1461
100	9.13367	1.14631	81.2168	6.47392	58.7461	5.77421	83.3435	4.58957	93.8212	6.70437	97.5225	6.83831	99.0199	7.93558	100.367	6.45369	98.718	7.44436
10	13.4457	3.35943	106.675	6.37216	67.3375	2.93602	89.3617	14.643	101.74	5.28815	97.4324	6.24378	96.7436	4.60941	102.175	2.78204	100.214	2.1524
1	18.0321	2.96824	103.249	6.64859	78.5991	0.86893	99.0881	14.5775	103.059	3.00009	97.6126	3.58226	96.4274	2.84548	102.712	3.51623	102.03	2.88617
0.1	32.9675	1.90483	99.0549	6.11024	89.7446	6.51492	96.9605	14.5121	103.479	3.79298	97.2072	6.89973	96.8068	6.23776	101.271	3.98108	100	6.40543
0.01	62.6421	3.48428	93.3845	4.94628	93.8855	11.8606	94.9544	8.38832	95.4409	1.07401	101.892	8.3967	95.2577	8.26249	99.0113	5.51258	98.2906	6.18692
0.001	92.1991	5.93345	102.835	7.77362	99.9613	1.62824	93.617	4.57019	99.5801	4.50605	98.3333	2.67842	91.9697	7.24619	101.582	1.0382	97.0085	8.89049
0.0001	98.9024	3.34929	104.903	6.29575	98.065	7.02795	85.7143	14.0274	101.44	6.14864	97.2973	6.38131	99.3361	8.04555	99.8023	4.25713	101.175	0.94502
	Cell Viability (%)
	ACHN
Stx1 concentration (ng/mL)	Ave	Stdev
10000	2.52427	0.73299
3333.33	2.3301	3.22149
1111.11	8.05825	1.02288
370.37	10.5825	0.58252
123.457	12.9126	1.62168
41.1523	16.1165	2.03883
13.7174	21.4563	3.31237
4.57247	24.3689	2.82889
1.52416	34.3689	3.80131
0.50805	47.5728	7.65637
0.16935	67.1845	1.31337
0.05645	76.2136	1.84976
0.01882	82.4272	4.18378
0.00627	86.7961	6.80166
0.00209	92.6214	7.04068
0.000696917	100.485	8.72005
0.000232306	100.291	4.10876
7.74352e-05	97.0874	9.58514

## Sheet: Figure 2A
	Cell Viability (%)
	WT		LA-Mut-9		LA-KO-10		LA-KO-12
Stx1 concentration (ng/mL)	Ave	Stdev	Ave	Stdev	Ave	Stdev	Ave	Stdev
1000	2.36609	0.02414	5.23724	0.43308	91.5421	2.80323	103.787	4.9808
100	1.41308	0.03627	8.72874	1.02867	103.588	5.34682	103.074	4.54415
10	3.15478	0.26113	18.6213	1.32308	101.666	7.06786	102.195	3.54547
1	6.21098	0.4675	33.3483	1.04461	97.9923	5.21963	100.988	3.06469
0.1	27.1443	3.83604	55.0134	5.22286	100.769	7.82749	104.885	4.13012
0.01	49.0634	8.30698	73.0528	4.87426	97.7787	6.8799	102.799	4.22551
0.001	71.6398	8.02695	87.5559	2.9262	100.256	6.97181	100.439	5.11631
0.0001	83.1416	4.32779	99.4181	2.5387	95.0021	4.96172	105.434	3.69216
1e-05	98.094	4.94066	99.4181	5.80935	93.4643	4.5202	103.787	8.19075
1e-06	101.577	4.35581	98.7019	9.422	94.6177	6.18431	98.6279	7.49093

## Sheet: Figure 2B
	Cell Viability (%)
	WT		LA-Mut-9		LA-KO-10		LA-KO-12
Stx2 concentration (ng/mL)	Ave	Stdev	Ave	Stdev	Ave	Stdev	Ave	Stdev
1000	1.89404	0.04647	5.98477	0.076	93.5297	2.32472	87.4175	1.71461
100	0.549	0.03124	9.358	0.07797	103.079	2.74412	100.047	1.70774
10	1.34505	0.06087	15.506	0.42835	103.614	3.39511	101.626	4.37255
1	4.63903	0.2237	28.5093	1.31749	102.209	1.82626	98.3506	5.77457
0.1	19.0228	3.29215	40.2612	2.20584	104.239	7.98696	97.2667	5.29916
0.01	34.8065	4.62287	50.0544	3.01913	101.339	8.24121	96.8426	5.29994
0.001	52.1548	5.83611	71.0011	4.61386	98.3043	11.5227	98.2564	3.77307
0.0001	83.283	9.98583	92.6007	7.09486	94.2436	5.49175	100.377	7.20295
1e-05	93.6179	11.1507	97.7693	5.75127	94.4221	8.46507	100.566	5.45033
1e-06	100	7.97156	97.062	7.35153	92.1017	4.82305	97.7851	2.657

## Sheet: Figure 2C
	Cell Viability (%)
	WT		LA-Mut-9		LA-KO-10		LA-KO-12
Time (h)	Ave	Stdev	Ave	Stdev	Ave	Stdev	Ave	Stdev
4	87.0747	6.48338	95.7881	2.42943	90.6457	2.04182	92.3893	6.85829
8	81.4274	4.69971	85.7025	5.97868	78.013	2.23952	93.5456	1.10556
12	65.8737	5.10957	63.0858	7.31187	63.3141	12.3872	68.4901	5.43137
16	36.1444	7.16212	41.9655	7.33211	47.2796	1.62941	42.0871	7.14619
24	17.5448	10.3635	22.2535	1.24518	29.3929	7.15153	31.6416	2.21071
32	13.1	4.60206	16.212	6.42751	23.2958	3.41474	14.7816	0.71416
40	9.91665	1.89657	9.84166	1.16724	18.1041	4.19618	11.5388	1.77944
48	8.80282	0.79792	7.34847	0.34428	10.5813	6.04473	4.61896	0.54631
56	4.58859	1.36513	2.91342	2.6574	10.2874	2.70218	4.39468	1.2767

## Sheet: Figure 2D
	Cell Viability (%)
	WT		LA-Mut-9		LA-KO-10		LA-KO-12		A4-KO-Mix		LB-KO-Mix
PA concentration (nM)	Ave	Stdev	Ave	Stdev	Ave	Stdev	Ave	Stdev	Ave	Stdev	Ave	Stdev
1000	0.71408	0.02387	1.7549	0.12868	1.76678	0.04678	1.29545	0.03905	0.97341	0.03235	1.35284	0.03585
100	1.54242	0.01107	0.73121	0.01277	5.47703	0.08572	3.92812	0.04937	3.32384	0.04757	0.6074	0.03771
10	2.54213	0.01489	1.40392	0.01375	5.83039	0.02437	4.30422	0.08776	0.97341	0.03235	1.35284	0.03585
1	1.7138	0.00816	1.37467	0.04105	5.60954	0.06669	5.0982	0.05769	3.32384	0.04757	0.6074	0.03771
0.1	43.0448	5.4941	78.9705	3.91412	26.1484	5.38609	43.2094	7.01383	29.0598	0.53181	25.6543	2.07483
0.01	95.3442	6.56618	100.058	5.78636	87.3233	5.29146	95.3615	0.96789	90.9307	0.13584	92.1866	0.29231
0.001	95.2585	3.88471	99.0348	8.40117	99.4258	3.83613	100.627	7.76958	92.735	1.91812	96.6869	2.27227
0.0001	99.0003	2.50626	96.4025	3.60874	102.253	2.07761	99.1224	4.49379	95.5366	3.55041	99.3374	2.49091
1e-05	100.4	6.50658	97.5724	5.76573	98.6749	2.82157	101.128	2.53493	95.2991	1.78457	102.043	3.44295
1e-06	98.9432	2.80341	97.4554	1.11505	100.795	5.24173	101.379	3.99252	97.151	2.86775	98.6748	0.44998

## Sheet: Figure 2E
		cAMP (fmol / mg protein)
		Ave	Stdev
Ctrl	WT	43.1331	1.38479
	LA-Mut-9	54.7324	11.86
	LA-KO-10	29.8924	1.52109
	LA-KO-12	18.6846	1.00535
	A4-KO-Mix	56.0275	25.2857
	LB-KO-Mix	49.1168	12.149
Ctx	WT	233.28	66.0536
	LA-Mut-9	298.711	62.1877
	LA-KO-10	207.025	10.8247
	LA-KO-12	213.508	10.5248
	A4-KO-Mix	297.575	83.0441
	LB-KO-Mix	203.026	49.4359

## Sheet: Figure 4A
	Cell Viability (%)
	WT		TM-Mut-1		TM-KO-3
Stx1 concentration (ng/mL)	Ave	Stdev	Ave	Stdev	Ave	Stdev
1000	2.36609	0.02414	0.85966	0.04693	0.67071	0.02661
100	1.41308	0.03627	7.0922	0.28404	3.89652	0.09288
10	3.15478	0.26113	19.2564	1.55581	12.1686	0.42703
1	6.21098	0.4675	40.7264	3.43863	31.5874	2.97299
0.1	27.1443	3.83604	67.5048	4.13346	62.0249	4.83059
0.01	49.0634	8.30698	80.5932	5.93978	77.8346	7.41181
0.001	71.6398	8.02695	87.277	6.23723	94.0275	5.1404
0.0001	83.1416	4.32779	93.2302	2.06116	99.8403	6.39468
1e-05	98.094	4.94066	95.8092	8.72897	98.4669	4.95733
1e-06	101.577	4.35581	94.2618	6.05671	100.926	3.8731

## Sheet: Figure 4B
	Cell Viability (%)
	WT		TM-Mut-1		TM-KO-3
Stx2 concentration (ng/mL)	Ave	Stdev	Ave	Stdev	Ave	Stdev
1000	1.89404	0.04647	0.20786	0.00279	0.64123	0.02023
100	0.549	0.03124	9.43671	0.51875	3.39853	0.21334
10	1.34505	0.06087	28.809	2.42695	12.7284	0.34337
1	4.63903	0.2237	47.7032	4.72698	36.0051	1.84389
0.1	19.0228	3.29215	70.7545	1.55793	61.8147	4.70577
0.01	34.8065	4.62287	86.5932	8.11857	83.3921	3.83763
0.001	52.1548	5.83611	96.2794	0.88924	95.7999	11.6295
0.0001	83.283	9.98583	100.582	3.58492	102.212	7.25273
1e-05	93.6179	11.1507	98.7736	10.4284	100.545	5.40324
1e-06	100	7.97156	96.8821	3.91563	101.539	13.1645

## Sheet: Figure 4C
	Cell Viability (%)
	WT		TM-Mut-1		TM-KO-3
Time (h)	Ave	Stdev	Ave	Stdev	Ave	Stdev
4	87.0747	6.48338	92.9995	6.09765	92.9457	3.82272
8	81.4274	4.69971	90.4657	10.5799	89.9947	2.07651
12	65.8737	5.10957	73.0381	7.53976	78.1645	3.72623
16	36.1444	7.16212	59.6441	10.9622	69.0073	2.68654
24	17.5448	10.3635	39.4488	8.8311	41.6306	7.95219
32	13.1	4.60206	28.666	4.83141	26.5537	5.36894
40	9.91665	1.89657	12.9999	1.62083	14.9926	1.32945
48	8.80282	0.79792	6.38061	4.02978	7.87258	1.50801
56	4.58859	1.36513	5.41289	0.74866	5.96582	1.11332

## Sheet: Figure 4D
	Cell Viability (%)
	WT		TM-Mut-1		TM-KO-3
PA concentration (nM)	Ave	Stdev	Ave	Stdev	Ave	Stdev
1000	0.71408	0.02387	0.02822	0.000107695	0.88149	0.01686
100	1.54242	0.01107	2.20152	0.0155	2.22005	0.02555
10	2.54213	0.01489	2.2862	0.02833	1.79563	0.00489
1	1.7138	0.00816	2.42732	0.00327	3.06889	0.02464
0.1	43.0448	5.4941	89.8956	3.42999	42.8991	5.89455
0.01	95.3442	6.56618	100.423	3.69696	98.7594	5.31164
0.001	95.2585	3.88471	101.298	0.96307	100.196	5.9512
0.0001	99.0003	2.50626	98.2783	3.58129	97.3229	4.06654
1e-05	100.4	6.50658	101.327	0.57583	98.4003	4.81727
1e-06	98.9432	2.80341	100.593	4.41741	100.588	5.77085

[truncated: 16 more sheets: Figure 4E, Figure 5D, Figure 6A, Figure 6B, Figure 6C, Figure 6D, Figure 6E, S1A Fig , S1B Fig , S2A Fig , S2B Fig , S2C Fig , S2D Fig , S2E Fig , S6E Fig , S12 Fig ]
